# Supplementary material for: Comprehensive Transcriptome Analysis Reveals Accelerated Genic Evolution in a Tibet Fish, Gymnodiptychus pachycheilus
Source: Genome Biol Evol. 2014 Dec 26;7(1):251–61. doi: 10.1093/gbe/evu279 (PMC4316632; doi:10.1093/gbe/evu279)
Supplement: Supplementary Data [file supp_evu279_Supplementary_Tables.xlsx]

## Sheet: Table S1
Table S1. Summary of transcriptome sequencing and assembly for Gymnodiptychus pachycheilus.
	Number	Bases (bp)	Mean length (bp)	N50 (bp)
Raw reads	22,805,393 × 2	4606297167	101	-
Clean reads	22,728,725 × 2	4460178396	98	-
Contigs	132794	173080966	1303	2322
Unigenes	66105	55482616	839	1602

## Sheet: Table S2
Table S2. Information of the primers for RT-PCR.
Unigene_ID	RPKM	Sense primer sequence	Anti-sense primer sequence	PCR product length (bp)	TM value
T9_Unigene_BMK.44219	193.591	AAGACTATCTGCTCTGCGACTA	CCACAGGTAGACGGAGGAA	198	54.2/55.3
T9_Unigene_BMK.43263	398.493	TTGTCATAAGGAGGAGGGAT	TGGAAACTTCTACCGCAAC	210	53.5/53.4
T9_Unigene_BMK.51675	50.5458	GCATTTCGGGTAGGTGAT	GACACTGTGCCTGTTCCCT	315	52.6/54.8
T9_Unigene_BMK.53786	73.026	TAGACCCAAAGAAGTCCTCAC	ATAGTCACCAGCGTTAGCAA	404	53.5/53.5
T9_Unigene_BMK.33953	889.174	GCTTGGGAAGTTTAGCATTT	AGGTCGGAGGGAGACATAG	416	54.4/53.5
T9_Unigene_BMK.13564	390.399	TTTTGGGAAGCACGAGACT	GATGGGAGGACACGGTAGA	445	55.4/54.9
T9_Unigene_BMK.56805	832.484	GGGGTTCACTGATGTTTACG	ATCAAGAACATCACGGTCAA	563	55.2/53.1
T9_Unigene_BMK.52031	99.1215	CTTACCGTCGGCGTTTATG	TTGTTCCTCCGCTACCACT	590	56.8/55.3
T9_Unigene_BMK.48417	98.348	GGTCCCTGTCAAGCACTG	ATCTGTCGCCGTAGGTCAT	715	53.3/54.9
T9_Unigene_BMK.43206	73.5239	TGAGACGAGCGAAGAGGTG	CCAGTCCACCTTGCGTTT	793	56.5/56.2

## Sheet: Table S3
Table S3. Genes putatively lost in zebrafish.
Unigene in G. pachycheilus		Hit gene name	Hits in other teleosts								GO_annotation
Unigene_ID	Length (bp)		Astyanax mexicanus	Gadus morhua	Takifugu rubripes	Tetraodon nigroviridis	Oreochromis niloticus	Gasterosteus aculeatus	Oryzias latipes	Xiphophorus maculatus	GO_annotation
Unigene_4	243	kcnk15	ENSAMXP00000002508*	-	-	-	-	-	-	-	Biological Process: transport (GO:0006810);;
Unigene_65	350	-	-	-	-	-	ENSONIP00000007953	-	-	-	--
Unigene_198	323	si:ch211-240b21.2	ENSAMXP00000011376	-	-	-	ENSONIP00000005657	-	-	-	--
Unigene_346	367	SUOX	ENSAMXP00000014593	-	ENSTRUP00000047353	ENSTNIP00000021411	ENSONIP00000024166	ENSGACP00000000717	ENSORLP00000018951	ENSXMAP00000003264	Molecular Function: binding (GO:0005488);;
Unigene_909	373	-	ENSAMXP00000025763	-	-	-	ENSONIP00000004965	-	-	-	Biological Process: regulation of biological process (GO:0050789);; Biological Process: response to other organism (GO:0051707);;
Unigene_1117	657	RPS20	ENSAMXP00000017998	ENSGMOP00000019240	ENSTRUP00000008253	ENSTNIP00000001041	ENSONIP00000022641	ENSGACP00000002530	ENSORLP00000006722	ENSXMAP00000019522	Molecular Function: RNA binding (GO:0003723);; Molecular Function: structural constituent of ribosome (GO:0003735);; Biological Process: translation (GO:0006412);; Cellular Component: cytosolic small ribosomal subunit (GO:0022627);;
Unigene_1121	590	RPL27A	ENSAMXP00000015973	ENSGMOP00000005501	ENSTRUP00000023279	ENSTNIP00000016742	ENSONIP00000019538	ENSGACP00000008642	ENSORLP00000001409	ENSXMAP00000005188	Molecular Function: structural constituent of ribosome (GO:0003735);; Cellular Component: ribosome (GO:0005840);; Biological Process: translation (GO:0006412);; Molecular Function: hydrolase activity (GO:0016787);;
Unigene_1372	608	mrpl24	ENSAMXP00000008608	-	ENSTRUP00000034709	ENSTNIP00000020673	-	ENSGACP00000005545	-	-	Cellular Component: intracellular (GO:0005622);;
Unigene_1419	1419	si:dkey-10o6.2	-	ENSGMOP00000020413	-	-	-	-	ENSORLP00000001615	-	--
Unigene_1615	230	-	-	-	ENSTRUP00000006178	-	-	-	-	-	--
Unigene_1878	490	ARHGEF26	ENSAMXP00000018169	ENSGMOP00000014864	ENSTRUP00000003209	ENSTNIP00000010510	ENSONIP00000004480	ENSGACP00000013570	-	ENSXMAP00000001475	Molecular Function: Rho guanyl-nucleotide exchange factor activity (GO:0005089);; Molecular Function: phospholipid binding (GO:0005543);; Cellular Component: intracellular (GO:0005622);; Biological Process: regulation of Rho protein signal transduction (GO:0035023);;
Unigene_1909	291	-	ENSAMXP00000012797	-	-	-	-	-	-	-	--
Unigene_2116	557	rpl28	-	-	ENSTRUP00000046303	ENSTNIP00000001667	-	ENSGACP00000021229	-	-	--
Unigene_2126	903	WNK2 (2 of 2)	ENSAMXP00000007411	-	-	-	-	-	-	-	Molecular Function: protein binding (GO:0005515);; Molecular Function: transferase activity (GO:0016740);; Biological Process: primary metabolic process (GO:0044238);; Biological Process: cellular macromolecule metabolic process (GO:0044260);; Biological Process: regulation of cellular process (GO:0050794);;
Unigene_2663	1206	hsd3b2	-	-	-	ENSTNIP00000018739	ENSONIP00000019759	-	ENSORLP00000010780	ENSXMAP00000014992	--
Unigene_2725	1904	ISYNA1	ENSAMXP00000000704	ENSGMOP00000012914	ENSTRUP00000040637	ENSTNIP00000020331	ENSONIP00000001463	ENSGACP00000013061	ENSORLP00000017669	ENSXMAP00000010162	Molecular Function: inositol-3-phosphate synthase activity (GO:0004512);; Cellular Component: cytoplasm (GO:0005737);; Biological Process: inositol biosynthetic process (GO:0006021);; Biological Process: phospholipid biosynthetic process (GO:0008654);;
Unigene_3187	301	sf3b2	-	-	-	-	-	ENSGACP00000025140	-	-	Cellular Component: nucleus (GO:0005634);;
Unigene_3204	246	ZMYM1 (2 of 10)	-	ENSGMOP00000022032	-	-	ENSONIP00000006051	-	-	-	Molecular Function: nucleic acid binding (GO:0003676);; Molecular Function: protein dimerization activity (GO:0046983);;
Unigene_3714	557	-	ENSAMXP00000009976	-	-	-	-	-	-	-	--
Unigene_3876	559	-	-	ENSGMOP00000018607	-	-	-	-	-	-	--
Unigene_4274	335	-	-	-	-	-	-	-	-	ENSXMAP00000020420	Molecular Function: RNA binding (GO:0003723);; Molecular Function: RNA-directed DNA polymerase activity (GO:0003964);; Biological Process: RNA-dependent DNA replication (GO:0006278);; Molecular Function: methyltransferase activity (GO:0008168);; Molecular Function: oxidoreductase activity, acting on paired donors, with incorporation or reduction of molecular oxygen, 2-oxoglutarate as one donor, a…
Unigene_4415	1173	qrsl1	-	ENSGMOP00000017589	ENSTRUP00000009508	-	-	-	-	-	--
Unigene_4629	356	LAMP5	-	ENSGMOP00000016616	ENSTRUP00000024464	ENSTNIP00000013650	ENSONIP00000001162	ENSGACP00000016564	-	ENSXMAP00000008499	Cellular Component: integral to membrane (GO:0016021);; Cellular Component: dendrite (GO:0030425);; Cellular Component: cytoplasmic vesicle membrane (GO:0030659);; Cellular Component: early endosome membrane (GO:0031901);; Cellular Component: growth cone membrane (GO:0032584);; Cellular Component: dendrite membrane (GO:0032590);; Cellular Component: endoplasmic reticulum-Golgi intermediate compar…
Unigene_4896	238	AKAP9	-	-	-	-	ENSONIP00000024911	-	-	-	--
Unigene_5036	676	-	ENSAMXP00000016871	ENSGMOP00000005886	ENSTRUP00000023366	ENSTNIP00000007991	-	ENSGACP00000005997	-	-	Biological Process: monosaccharide metabolic process (GO:0005996);; Molecular Function: isomerase activity (GO:0016853);;
Unigene_5038	229	si:ch211-167j9.4	-	-	-	-	-	ENSGACP00000000161	-	-	--
Unigene_5316	352	zgc:113274	-	-	-	-	-	ENSGACP00000026931	ENSORLP00000010742	ENSXMAP00000019715	--
Unigene_5505	206	-	-	-	-	ENSTNIP00000001052	-	-	-	-	Molecular Function: RNA binding (GO:0003723);; Molecular Function: RNA-directed DNA polymerase activity (GO:0003964);; Biological Process: RNA-dependent DNA replication (GO:0006278);;
Unigene_5587	737	mrpl27	ENSAMXP00000020342	ENSGMOP00000000531	ENSTRUP00000001644	-	-	ENSGACP00000020098	-	-	--
Unigene_5647	326	-	ENSAMXP00000001194	-	-	-	-	-	-	-	--
Unigene_5690	335	TOPAZ1	ENSAMXP00000002949	ENSGMOP00000015259	-	-	-	-	-	-	--
Unigene_5715	216	-	-	-	-	-	-	-	ENSORLP00000002242	-	--
Unigene_5763	332	-	-	ENSGMOP00000010599	-	-	-	ENSGACP00000010982	-	-	Molecular Function: binding (GO:0005488);;
Unigene_5852	327	-	-	-	ENSTRUP00000004882	-	-	-	-	-	--
Unigene_6002	365	CBX4 (1 of 2)	ENSAMXP00000006389	-	-	-	-	-	-	-	Molecular Function: binding (GO:0005488);; Cellular Component: nucleus (GO:0005634);;
Unigene_6047	464	-	-	-	-	ENSTNIP00000001052	-	-	-	-	--
Unigene_6137	224	-	-	-	ENSTRUP00000026268	-	-	-	-	-	Molecular Function: nucleic acid binding (GO:0003676);; Molecular Function: zinc ion binding (GO:0008270);;
Unigene_6452	326	FAM64A	ENSAMXP00000025064	-	-	-	-	-	-	-	--
Unigene_6500	269	ZMYM1 (6 of 10)	-	-	-	-	ENSONIP00000016342	-	-	-	Molecular Function: binding (GO:0005488);;
Unigene_6905	319	MOK	ENSAMXP00000020811	ENSGMOP00000009971	-	-	ENSONIP00000006145	ENSGACP00000014042	-	-	Molecular Function: nucleotide binding (GO:0000166);; Molecular Function: protein kinase activity (GO:0004672);; Molecular Function: kinase activity (GO:0016301);;
Unigene_7176	356	RPS20	ENSAMXP00000017998	ENSGMOP00000019240	ENSTRUP00000008253	ENSTNIP00000001041	ENSONIP00000022641	ENSGACP00000002530	ENSORLP00000006722	ENSXMAP00000019522	Molecular Function: RNA binding (GO:0003723);; Molecular Function: structural constituent of ribosome (GO:0003735);; Biological Process: translation (GO:0006412);; Cellular Component: cytosolic small ribosomal subunit (GO:0022627);;
Unigene_7191	203	FAM200A	ENSAMXP00000001826	-	-	-	-	-	-	-	Molecular Function: nucleic acid binding (GO:0003676);;
Unigene_7242	256	-	ENSAMXP00000000352	-	-	-	ENSONIP00000025262	-	ENSORLP00000017934	ENSXMAP00000018591	Molecular Function: DNA binding (GO:0003677);; Molecular Function: metallocarboxypeptidase activity (GO:0004181);; Biological Process: proteolysis (GO:0006508);; Molecular Function: zinc ion binding (GO:0008270);;
Unigene_7370	316	-	-	-	-	ENSTNIP00000001052	-	-	-	-	--
Unigene_7411	493	CYP46A1 (2 of 2)	-	ENSGMOP00000020969	-	-	-	-	ENSORLP00000013205	-	--
Unigene_7530	416	aldocb	-	-	-	ENSTNIP00000004199	-	-	-	ENSXMAP00000010791	Molecular Function: fructose-bisphosphate aldolase activity (GO:0004332);; Molecular Function: lyase activity (GO:0016829);; Biological Process: hexose metabolic process (GO:0019318);; Biological Process: fructose 1,6-bisphosphate metabolic process (GO:0030388);; Biological Process: cellular metabolic process (GO:0044237);;
Unigene_7804	338	oat	-	-	-	-	-	-	ENSORLP00000012066	-	--
Unigene_7822	264	RTL1	ENSAMXP00000026437	-	-	-	-	-	ENSORLP00000017538	-	Molecular Function: RNA binding (GO:0003723);; Molecular Function: RNA-directed DNA polymerase activity (GO:0003964);; Molecular Function: aspartic-type endopeptidase activity (GO:0004190);; Cellular Component: nucleus (GO:0005634);; Biological Process: RNA-dependent DNA replication (GO:0006278);; Biological Process: proteolysis (GO:0006508);; Biological Process: DNA integration (GO:0015074);;
Unigene_8220	252	-	ENSAMXP00000027008	-	-	-	-	-	-	-	--
Unigene_8276	497	-	ENSAMXP00000026661	-	-	-	ENSONIP00000026418	-	ENSORLP00000016716	-	--
Unigene_8308	384	-	ENSAMXP00000025687	-	-	-	-	-	ENSORLP00000015133	ENSXMAP00000019803	--
Unigene_8461	409	-	-	ENSGMOP00000013507	ENSTRUP00000022000	-	ENSONIP00000026348	ENSGACP00000005206	-	ENSXMAP00000019478	Molecular Function: RNA binding (GO:0003723);; Molecular Function: RNA-directed DNA polymerase activity (GO:0003964);; Biological Process: RNA-dependent DNA replication (GO:0006278);;
Unigene_8508	476	-	-	ENSGMOP00000021980	-	-	-	-	-	-	Molecular Function: nucleic acid binding (GO:0003676);; Biological Process: DNA metabolic process (GO:0006259);;
Unigene_8761	508	-	-	-	-	-	-	ENSGACP00000002559	-	ENSXMAP00000019717	--
Unigene_8803	469	CRIPT	ENSAMXP00000016412	ENSGMOP00000006969	ENSTRUP00000011407	ENSTNIP00000006198	-	ENSGACP00000003624	ENSORLP00000023411	ENSXMAP00000016063	--
Unigene_8962	410	CLUH (4 of 4)	-	-	-	-	-	ENSGACP00000027090	-	-	--
Unigene_9200	327	ryr1b	-	-	-	-	-	-	ENSORLP00000001304	-	--
Unigene_9282	242	-	-	ENSGMOP00000021980	ENSTRUP00000032271	-	ENSONIP00000026348	ENSGACP00000027140	-	ENSXMAP00000019802	Molecular Function: binding (GO:0005488);; Molecular Function: metal ion binding (GO:0046872);;
Unigene_9312	350	fam210b	ENSAMXP00000013485	ENSGMOP00000008489	ENSTRUP00000037692	-	ENSONIP00000006369	ENSGACP00000008463	-	ENSXMAP00000006134	--
Unigene_9392	362	CD300LG (3 of 3)	ENSAMXP00000009623	-	-	-	-	-	-	-	--
Unigene_9589	251	-	-	-	-	-	-	ENSGACP00000025923	ENSORLP00000019465	-	--
Unigene_9661	397	-	-	ENSGMOP00000020337	-	-	-	ENSGACP00000002001	-	-	Molecular Function: RNA binding (GO:0003723);; Molecular Function: RNA-directed DNA polymerase activity (GO:0003964);; Biological Process: RNA-dependent DNA replication (GO:0006278);;
Unigene_10055	221	si:dkeyp-69e1.8	ENSAMXP00000011714	-	-	-	-	-	-	-	--
Unigene_10166	482	ryr1b	-	-	-	-	-	-	ENSORLP00000001304	-	--
Unigene_10305	346	si:ch211-167j9.4	-	-	-	-	-	ENSGACP00000000161	-	-	--
Unigene_10439	215	-	-	-	-	-	ENSONIP00000026112	-	-	-	--
Unigene_10549	355	gins2	-	-	-	-	ENSONIP00000007067	-	-	-	Cellular Component: GINS complex (GO:0000811);; Molecular Function: chromatin binding (GO:0003682);; Biological Process: DNA strand elongation involved in DNA replication (GO:0006271);; Biological Process: regulation of DNA-dependent transcription, elongation (GO:0032784);;
Unigene_10570	284	RPS20	ENSAMXP00000017998	ENSGMOP00000019240	ENSTRUP00000008253	ENSTNIP00000001041	ENSONIP00000022641	ENSGACP00000002530	ENSORLP00000006722	ENSXMAP00000001981	Molecular Function: RNA binding (GO:0003723);; Molecular Function: structural constituent of ribosome (GO:0003735);; Biological Process: translation (GO:0006412);; Cellular Component: small ribosomal subunit (GO:0015935);; Cellular Component: cytosolic small ribosomal subunit (GO:0022627);;
Unigene_10724	618	-	ENSAMXP00000016568	-	-	-	-	ENSGACP00000021817	-	ENSXMAP00000014245	Biological Process: multicellular organismal development (GO:0007275);; Biological Process: anatomical structure morphogenesis (GO:0009653);; Biological Process: regulation of phosphate metabolic process (GO:0019220);; Biological Process: positive regulation of cellular process (GO:0048522);; Biological Process: cellular developmental process (GO:0048869);; Biological Process: regulation of devel…
Unigene_10760	509	-	ENSAMXP00000026531	-	ENSTRUP00000046546	-	ENSONIP00000026648	ENSGACP00000009536	-	ENSXMAP00000001068	--
Unigene_10879	233	-	-	ENSGMOP00000018997	-	ENSTNIP00000006656	ENSONIP00000012969	ENSGACP00000019251	-	-	Molecular Function: nucleic acid binding (GO:0003676);; Molecular Function: binding (GO:0005488);; Cellular Component: intracellular organelle (GO:0043229);; Molecular Function: protein dimerization activity (GO:0046983);;
Unigene_10942	306	-	-	-	-	-	-	-	ENSORLP00000002242	-	--
Unigene_11145	276	-	-	-	-	ENSTNIP00000001052	-	-	ENSORLP00000002242	-	--
Unigene_11180	312	-	ENSAMXP00000015420	-	-	ENSTNIP00000014979	-	ENSGACP00000007982	-	-	--
Unigene_11217	333	-	-	ENSGMOP00000003204	-	-	-	ENSGACP00000020244	ENSORLP00000017845	ENSXMAP00000015245	--
Unigene_11264	393	-	ENSAMXP00000025636	-	-	-	-	-	-	-	Molecular Function: RNA binding (GO:0003723);; Molecular Function: RNA-directed DNA polymerase activity (GO:0003964);; Biological Process: RNA-dependent DNA replication (GO:0006278);; Molecular Function: zinc ion binding (GO:0008270);; Biological Process: DNA integration (GO:0015074);;
Unigene_11341	250	-	-	-	-	ENSTNIP00000001052	-	-	ENSORLP00000002242	-	--
Unigene_11696	309	-	-	ENSGMOP00000001539	-	ENSTNIP00000000209	-	ENSGACP00000000161	-	-	--
Unigene_11759	422	rpn2	ENSAMXP00000003138	ENSGMOP00000015378	ENSTRUP00000038326	ENSTNIP00000010147	ENSONIP00000025519	-	ENSORLP00000014525	ENSXMAP00000007954	Cellular Component: intracellular membrane-bounded organelle (GO:0043231);;
Unigene_11973	303	-	-	-	-	-	ENSONIP00000022601	-	-	-	--
Unigene_12019	329	fah	ENSAMXP00000020676	ENSGMOP00000019705	ENSTRUP00000001712	-	ENSONIP00000018982	ENSGACP00000018446	ENSORLP00000024229	ENSXMAP00000002720	Biological Process: metabolic process (GO:0008152);;
Unigene_12036	396	-	-	ENSGMOP00000017245	-	-	-	ENSGACP00000020244	-	ENSXMAP00000015245	--
Unigene_12038	320	TLR2	-	ENSGMOP00000001923	-	-	ENSONIP00000017788	-	ENSORLP00000015994	-	Biological Process: MyD88-dependent toll-like receptor signaling pathway (GO:0002755);; Molecular Function: transmembrane signaling receptor activity (GO:0004888);; Biological Process: inflammatory response (GO:0006954);; Biological Process: signal transduction (GO:0007165);; Cellular Component: integral to membrane (GO:0016021);; Biological Process: toll-like receptor 1 signaling pathway (GO:003…
Unigene_12114	383	-	-	ENSGMOP00000016516	-	-	-	ENSGACP00000005206	-	-	Molecular Function: RNA binding (GO:0003723);; Molecular Function: RNA-directed DNA polymerase activity (GO:0003964);; Biological Process: RNA-dependent DNA replication (GO:0006278);; Biological Process: DNA integration (GO:0015074);;
Unigene_12128	665	nat10	-	-	ENSTRUP00000043717	-	-	-	-	-	--
Unigene_12703	239	-	-	-	-	-	-	ENSGACP00000025919	-	-	--
Unigene_12786	210	VSTM5	-	-	-	-	-	-	ENSORLP00000000880	-	--
Unigene_12862	387	-	-	-	-	ENSTNIP00000001052	-	-	-	-	--
Unigene_13078	690	nudt3b	-	-	-	ENSTNIP00000004702	-	-	-	-	--
Unigene_13092	299	CDH19	-	ENSGMOP00000009907	ENSTRUP00000022317	ENSTNIP00000016663	ENSONIP00000007983	ENSGACP00000006435	ENSORLP00000015798	-	Cellular Component: membrane (GO:0016020);;
Unigene_13116	269	-	-	-	-	-	-	-	ENSORLP00000023704	-	Molecular Function: catalytic activity (GO:0003824);; Molecular Function: peptidase activity (GO:0008233);;
Unigene_13125	311	fads2 (1 of 3)	ENSAMXP00000016443	ENSGMOP00000019090	-	-	ENSONIP00000019546	ENSGACP00000007708	ENSORLP00000007982	ENSXMAP00000003784	Molecular Function: oxidoreductase activity (GO:0016491);;
Unigene_13173	230	-	ENSAMXP00000004885	-	-	-	-	-	-	-	--
Unigene_13398	243	-	-	ENSGMOP00000021980	-	-	-	ENSGACP00000010665	-	ENSXMAP00000019802	Molecular Function: nucleic acid binding (GO:0003676);; Molecular Function: binding (GO:0005488);;
Unigene_14128	312	si:dkey-220o5.5	ENSAMXP00000005613	-	-	ENSTNIP00000022891	-	-	-	-	--
Unigene_14195	227	-	-	-	-	ENSTNIP00000001052	-	-	-	-	--
Unigene_14209	305	-	ENSAMXP00000014490	-	-	-	-	-	-	-	Molecular Function: binding (GO:0005488);; Biological Process: cellular process (GO:0009987);; Biological Process: macromolecule metabolic process (GO:0043170);; Biological Process: primary metabolic process (GO:0044238);;
Unigene_14406	487	im:6905231	ENSAMXP00000011445	-	ENSTRUP00000039178	ENSTNIP00000015981	-	ENSGACP00000025458	ENSORLP00000008998	-	--
Unigene_14440	229	-	-	-	-	-	ENSONIP00000025987	-	-	-	--
Unigene_14460	228	-	-	-	-	-	-	-	-	ENSXMAP00000019749	Molecular Function: nucleic acid binding (GO:0003676);; Molecular Function: catalytic activity (GO:0003824);; Biological Process: DNA metabolic process (GO:0006259);; Biological Process: cellular macromolecule biosynthetic process (GO:0034645);; Molecular Function: metal ion binding (GO:0046872);;
Unigene_14513	304	TMEM167A	ENSAMXP00000008758	-	-	ENSTNIP00000018501	-	-	ENSORLP00000012346	ENSXMAP00000006759	Cellular Component: Golgi apparatus (GO:0005794);; Cellular Component: membrane (GO:0016020);;
Unigene_14851	214	-	-	-	ENSTRUP00000022000	-	-	ENSGACP00000001793	-	-	Biological Process: anatomical structure development (GO:0048856);;
Unigene_14953	226	-	-	-	ENSTRUP00000001265	-	ENSONIP00000017800	-	ENSORLP00000015949	ENSXMAP00000020420	Molecular Function: nucleotide binding (GO:0000166);; Molecular Function: RNA binding (GO:0003723);; Molecular Function: RNA-directed DNA polymerase activity (GO:0003964);; Molecular Function: tubulin-tyrosine ligase activity (GO:0004835);; Biological Process: RNA-dependent DNA replication (GO:0006278);; Biological Process: cellular protein modification process (GO:0006464);; Molecular Function: …
Unigene_15003	324	cnnm1	ENSAMXP00000002288	-	ENSTRUP00000018852	ENSTNIP00000005318	ENSONIP00000023094	-	ENSORLP00000009717	ENSXMAP00000005680	--
Unigene_15102	537	TTC40	-	ENSGMOP00000018829	-	-	ENSONIP00000009421	ENSGACP00000003721	ENSORLP00000000714	ENSXMAP00000007593	--
Unigene_15495	465	tmem256	ENSAMXP00000003553	ENSGMOP00000020068	ENSTRUP00000007945	ENSTNIP00000008678	ENSONIP00000023216	ENSGACP00000026341	ENSORLP00000004456	ENSXMAP00000015226	Cellular Component: membrane (GO:0016020);;
Unigene_15707	555	fah	ENSAMXP00000020676	ENSGMOP00000019705	ENSTRUP00000001712	-	ENSONIP00000018982	ENSGACP00000018441	ENSORLP00000024229	ENSXMAP00000001748	Molecular Function: catalytic activity (GO:0003824);; Biological Process: metabolic process (GO:0008152);;
Unigene_15825	291	LRRC19	ENSAMXP00000007286	-	-	-	ENSONIP00000014164	ENSGACP00000001265	-	-	--
Unigene_15918	450	prdx5	-	-	-	-	ENSONIP00000002214	ENSGACP00000026807	-	-	Biological Process: response to stress (GO:0006950);; Biological Process: regulation of metabolic process (GO:0019222);; Biological Process: fin regeneration (GO:0031101);; Cellular Component: intracellular membrane-bounded organelle (GO:0043231);; Cellular Component: cytoplasmic part (GO:0044444);; Biological Process: regulation of cellular process (GO:0050794);;
Unigene_15980	332	-	-	-	-	ENSTNIP00000001052	-	-	ENSORLP00000002242	-	Molecular Function: hydrolase activity (GO:0016787);;
Unigene_16098	770	tktb	ENSAMXP00000013559	-	ENSTRUP00000024713	-	-	ENSGACP00000013299	ENSORLP00000010898	ENSXMAP00000008365	--
Unigene_16254	374	OTOR	ENSAMXP00000003840	ENSGMOP00000013545	ENSTRUP00000030117	-	ENSONIP00000000435	ENSGACP00000011930	ENSORLP00000008133	ENSXMAP00000010641	--
Unigene_16327	299	mul1a	-	-	-	ENSTNIP00000018349	-	-	-	-	Molecular Function: binding (GO:0005488);; Cellular Component: cytoplasm (GO:0005737);; Biological Process: cellular component organization (GO:0016043);; Biological Process: regulation of metabolic process (GO:0019222);; Biological Process: macromolecule metabolic process (GO:0043170);; Cellular Component: intracellular membrane-bounded organelle (GO:0043231);; Biological Process: positive regul…
Unigene_16339	567	-	ENSAMXP00000002682	-	-	-	-	-	-	-	--
Unigene_16481	300	-	ENSAMXP00000026259	-	ENSTRUP00000001502	ENSTNIP00000000760	-	-	-	-	Molecular Function: binding (GO:0005488);; Biological Process: cellular process (GO:0009987);;
Unigene_16839	621	-	-	-	-	-	-	-	ENSORLP00000001714	ENSXMAP00000019478	Molecular Function: binding (GO:0005488);;
Unigene_17524	374	-	-	-	-	ENSTNIP00000001052	-	-	ENSORLP00000002242	-	Molecular Function: carbonate dehydratase activity (GO:0004089);; Biological Process: one-carbon metabolic process (GO:0006730);; Molecular Function: zinc ion binding (GO:0008270);; Cellular Component: integral to membrane (GO:0016021);;
Unigene_17875	274	-	-	-	-	-	ENSONIP00000004925	ENSGACP00000001722	ENSORLP00000025507	ENSXMAP00000019508	--
Unigene_17918	351	-	ENSAMXP00000026662	-	-	-	-	-	-	-	--
Unigene_18170	345	SH2D3A	-	-	-	ENSTNIP00000011095	ENSONIP00000000280	-	ENSORLP00000011775	ENSXMAP00000015644	Molecular Function: guanyl-nucleotide exchange factor activity (GO:0005085);; Cellular Component: intracellular (GO:0005622);; Biological Process: small GTPase mediated signal transduction (GO:0007264);;
Unigene_18444	311	-	-	-	ENSTRUP00000011457	-	-	-	-	-	Molecular Function: RNA binding (GO:0003723);; Molecular Function: RNA-directed DNA polymerase activity (GO:0003964);; Biological Process: RNA-dependent DNA replication (GO:0006278);;
Unigene_18695	365	ctsf	-	-	ENSTRUP00000017980	-	-	-	-	-	--
Unigene_18835	276	cops3	ENSAMXP00000005000	ENSGMOP00000012397	ENSTRUP00000043981	-	ENSONIP00000024726	ENSGACP00000007324	ENSORLP00000023123	ENSXMAP00000002507	Cellular Component: nucleus (GO:0005634);;
Unigene_19000	239	-	ENSAMXP00000013022	-	-	-	-	-	-	-	--
Unigene_19206	298	srpr	ENSAMXP00000010348	ENSGMOP00000014172	ENSTRUP00000016828	ENSTNIP00000013220	ENSONIP00000006695	ENSGACP00000008663	ENSORLP00000018397	ENSXMAP00000001325	Molecular Function: binding (GO:0005488);; Biological Process: transport (GO:0006810);; Biological Process: cellular process (GO:0009987);;
Unigene_19232	464	GIN1	-	-	ENSTRUP00000021025	-	-	-	-	-	--
Unigene_19275	242	-	-	-	-	-	-	-	ENSORLP00000025121	-	--
Unigene_19308	310	-	ENSAMXP00000010306	-	ENSTRUP00000046192	ENSTNIP00000012166	-	-	-	ENSXMAP00000010570	--
Unigene_19323	324	si:ch211-167j9.4	-	ENSGMOP00000001539	-	ENSTNIP00000005768	-	ENSGACP00000000161	-	-	--
Unigene_19382	335	NHLRC1	ENSAMXP00000026642	ENSGMOP00000007494	ENSTRUP00000037316	ENSTNIP00000003012	ENSONIP00000025916	ENSGACP00000011248	ENSORLP00000010041	ENSXMAP00000019835	Biological Process: cellular process (GO:0009987);; Molecular Function: metal ion binding (GO:0046872);;
Unigene_19435	327	-	-	-	-	-	ENSONIP00000017788	-	ENSORLP00000015994	-	Biological Process: toll-like receptor signaling pathway (GO:0002224);; Biological Process: signal transduction (GO:0007165);; Cellular Component: membrane (GO:0016020);; Biological Process: innate immune response (GO:0045087);;
Unigene_19486	241	-	-	-	-	-	-	-	ENSORLP00000017069	-	--
Unigene_19513	227	OTOP1	ENSAMXP00000008610	ENSGMOP00000009678	ENSTRUP00000036637	ENSTNIP00000014042	ENSONIP00000025667	ENSGACP00000012080	ENSORLP00000010413	ENSXMAP00000002077	Cellular Component: extracellular space (GO:0005615);; Cellular Component: integral to membrane (GO:0016021);; Biological Process: otolith formation (GO:0032475);; Biological Process: otolith mineralization (GO:0045299);;
Unigene_19593	304	si:ch211-167j9.4 (1 of 2)	-	ENSGMOP00000001539	-	ENSTNIP00000002400	-	ENSGACP00000000161	-	-	--
Unigene_19875	279	-	-	-	-	ENSTNIP00000001050	-	-	-	-	--
Unigene_19884	444	-	-	-	-	-	ENSONIP00000026482	-	-	-	--
Unigene_20018	366	-	-	ENSGMOP00000021980	ENSTRUP00000032271	-	ENSONIP00000026348	ENSGACP00000010665	-	ENSXMAP00000019802	Molecular Function: binding (GO:0005488);;
Unigene_20083	521	cstf2	-	-	-	-	-	-	-	ENSXMAP00000013551	--
Unigene_20197	232	-	ENSAMXP00000012797	-	-	-	-	-	-	-	--
Unigene_20470	235	xpnpep2	-	-	-	-	-	ENSGACP00000022944	-	-	--
Unigene_20519	229	-	ENSAMXP00000006418	-	-	ENSTNIP00000001418	ENSONIP00000022137	ENSGACP00000012291	-	-	--
Unigene_20616	277	-	ENSAMXP00000025541	-	-	-	-	-	-	-	Biological Process: DNA metabolic process (GO:0006259);;
Unigene_20700	291	si:ch211-167j9.4	-	ENSGMOP00000001539	-	-	-	ENSGACP00000000161	-	-	--
Unigene_20827	387	-	-	-	ENSTRUP00000011457	-	ENSONIP00000017800	-	ENSORLP00000001232	ENSXMAP00000020420	Molecular Function: RNA binding (GO:0003723);; Molecular Function: RNA-directed DNA polymerase activity (GO:0003964);; Biological Process: RNA-dependent DNA replication (GO:0006278);;
Unigene_20926	275	SAMD15	ENSAMXP00000021073	-	-	-	-	-	-	-	--
Unigene_21226	323	-	-	ENSGMOP00000000119	-	-	ENSONIP00000010453	ENSGACP00000019252	-	-	--
Unigene_21475	351	-	-	-	-	-	ENSONIP00000026369	-	-	ENSXMAP00000019498	Molecular Function: RNA binding (GO:0003723);; Molecular Function: RNA-directed DNA polymerase activity (GO:0003964);; Biological Process: RNA-dependent DNA replication (GO:0006278);;
Unigene_21600	406	-	ENSAMXP00000008277	-	-	-	-	-	-	-	--
Unigene_22002	340	si:ch211-167j9.4	-	ENSGMOP00000001539	-	-	-	ENSGACP00000000161	-	-	--
Unigene_22027	484	zgc:154086	ENSAMXP00000014945	ENSGMOP00000009645	ENSTRUP00000042664	ENSTNIP00000019065	ENSONIP00000011021	ENSGACP00000005237	ENSORLP00000003679	ENSXMAP00000004745	--
Unigene_22042	276	-	ENSAMXP00000008003	-	-	-	-	-	-	-	--
Unigene_22128	449	MAPKBP1 (2 of 2)	ENSAMXP00000006285	-	-	-	-	-	-	-	--
Unigene_22265	347	-	ENSAMXP00000026259	-	ENSTRUP00000032888	ENSTNIP00000002928	-	-	-	-	Molecular Function: nucleic acid binding (GO:0003676);; Molecular Function: catalytic activity (GO:0003824);; Biological Process: DNA metabolic process (GO:0006259);; Biological Process: cellular macromolecule biosynthetic process (GO:0034645);; Molecular Function: metal ion binding (GO:0046872);;
Unigene_22269	211	-	-	-	-	-	ENSONIP00000000345	-	-	-	--
Unigene_22354	523	THNSL1	ENSAMXP00000025611	-	-	-	ENSONIP00000008128	ENSGACP00000007022	-	-	--
Unigene_22465	319	si:ch211-167j9.4	-	-	-	ENSTNIP00000005703	-	ENSGACP00000000161	-	-	Molecular Function: binding (GO:0005488);;
Unigene_22659	485	-	-	-	-	-	-	-	ENSORLP00000022280	-	--
Unigene_22674	384	-	ENSAMXP00000001194	-	-	ENSTNIP00000015288	-	-	ENSORLP00000014834	-	--
Unigene_22779	601	ovca2	-	-	-	ENSTNIP00000019256	ENSONIP00000007049	-	-	-	--
Unigene_22848	1373	si:ch211-219a4.3 (2 of 2)	-	-	ENSTRUP00000010889	-	-	-	-	-	--
Unigene_23153	1010	-	-	-	-	ENSTNIP00000001052	-	-	ENSORLP00000002242	-	--
Unigene_23246	292	-	ENSAMXP00000026259	-	ENSTRUP00000001502	-	ENSONIP00000026192	ENSGACP00000003571	ENSORLP00000000738	ENSXMAP00000019830	Molecular Function: nucleic acid binding (GO:0003676);; Molecular Function: sequence-specific DNA binding transcription factor activity (GO:0003700);; Molecular Function: catalytic activity (GO:0003824);; Cellular Component: nucleus (GO:0005634);; Biological Process: regulation of transcription, DNA-dependent (GO:0006355);; Molecular Function: zinc ion binding (GO:0008270);; Biological Process: D…
Unigene_23483	354	RPL27A	ENSAMXP00000015973	ENSGMOP00000005501	ENSTRUP00000023279	ENSTNIP00000016742	ENSONIP00000019539	ENSGACP00000008642	ENSORLP00000001409	ENSXMAP00000005188	Molecular Function: structural constituent of ribosome (GO:0003735);; Cellular Component: ribosome (GO:0005840);; Biological Process: translation (GO:0006412);; Molecular Function: hydrolase activity (GO:0016787);;
Unigene_23759	583	-	ENSAMXP00000016871	ENSGMOP00000005886	ENSTRUP00000023366	ENSTNIP00000007991	-	ENSGACP00000005997	-	-	Biological Process: monosaccharide metabolic process (GO:0005996);; Molecular Function: isomerase activity (GO:0016853);;
Unigene_24013	419	-	ENSAMXP00000026259	-	-	-	-	-	-	-	--
Unigene_24014	251	-	ENSAMXP00000026259	-	ENSTRUP00000001502	-	-	-	-	-	Biological Process: cellular process (GO:0009987);;
Unigene_24074	288	-	-	-	-	-	-	-	-	ENSXMAP00000019803	--
Unigene_24302	312	-	-	-	-	-	-	ENSGACP00000018153	-	-	--
Unigene_24479	319	-	-	-	-	-	ENSONIP00000026369	-	-	ENSXMAP00000019498	--
Unigene_24780	355	-	ENSAMXP00000013022	-	-	-	-	-	-	-	Molecular Function: RNA binding (GO:0003723);; Molecular Function: RNA-directed DNA polymerase activity (GO:0003964);; Biological Process: RNA-dependent DNA replication (GO:0006278);;
Unigene_24947	260	-	ENSAMXP00000025970	ENSGMOP00000019585	-	ENSTNIP00000009970	ENSONIP00000008981	-	ENSORLP00000003288	ENSXMAP00000000726	--
Unigene_25035	325	map3k7	-	ENSGMOP00000002106	-	-	-	-	-	-	Biological Process: cellular process (GO:0009987);; Molecular Function: transferase activity, transferring phosphorus-containing groups (GO:0016772);;
Unigene_25199	282	asrgl1	ENSAMXP00000012282	-	ENSTRUP00000011826	-	ENSONIP00000003663	ENSGACP00000005262	ENSORLP00000025091	ENSXMAP00000007304	Molecular Function: hydrolase activity (GO:0016787);;
Unigene_25316	340	abcb4	-	ENSGMOP00000016292	-	ENSTNIP00000021526	ENSONIP00000007731	ENSGACP00000012293	ENSORLP00000011622	ENSXMAP00000006842	--
Unigene_25590	297	ak2	-	-	ENSTRUP00000002871	ENSTNIP00000014271	-	-	-	ENSXMAP00000016459	Biological Process: cellular process (GO:0009987);; Molecular Function: kinase activity (GO:0016301);; Cellular Component: intracellular membrane-bounded organelle (GO:0043231);;
Unigene_25777	410	-	-	-	ENSTRUP00000006178	-	-	-	-	ENSXMAP00000019478	Biological Process: blood vessel development (GO:0001568);; Biological Process: anatomical structure morphogenesis (GO:0009653);; Cellular Component: integral to membrane (GO:0016021);; Cellular Component: cell part (GO:0044464);; Biological Process: regulation of cellular process (GO:0050794);;
Unigene_25851	354	si:ch211-281p14.2	-	ENSGMOP00000013810	-	-	-	-	-	-	--
Unigene_26320	208	-	-	-	-	-	-	-	ENSORLP00000022966	-	--
Unigene_26473	233	-	-	-	-	-	ENSONIP00000026183	-	-	ENSXMAP00000005172	--
Unigene_26533	323	-	-	-	-	-	-	-	ENSORLP00000018440	-	--
Unigene_26556	335	LYPD1	ENSAMXP00000025412	ENSGMOP00000012093	ENSTRUP00000027504	ENSTNIP00000003524	ENSONIP00000021165	ENSGACP00000019659	ENSORLP00000002431	ENSXMAP00000007972	--
Unigene_26578	329	-	-	ENSGMOP00000017965	-	ENSTNIP00000008160	ENSONIP00000006766	ENSGACP00000001351	-	ENSXMAP00000012747	Cellular Component: integral to membrane (GO:0016021);;
Unigene_26679	321	asmt	-	-	-	-	ENSONIP00000005342	-	ENSORLP00000019958	-	Molecular Function: transferase activity (GO:0016740);;
Unigene_26771	275	slc2a12	ENSAMXP00000004434	-	ENSTRUP00000007854	ENSTNIP00000019417	ENSONIP00000000570	-	ENSORLP00000020670	ENSXMAP00000004343	Biological Process: transport (GO:0006810);; Cellular Component: membrane (GO:0016020);; Molecular Function: transmembrane transporter activity (GO:0022857);;
Unigene_26835	383	FSD2	ENSAMXP00000001198	-	ENSTRUP00000043837	ENSTNIP00000001178	ENSONIP00000000266	-	-	ENSXMAP00000002074	--
Unigene_26866	327	TOM1 (2 of 2)	-	-	-	-	ENSONIP00000023825	ENSGACP00000025232	ENSORLP00000018310	ENSXMAP00000005320	Cellular Component: intracellular (GO:0005622);;
Unigene_26915	359	acaa1	-	-	-	-	ENSONIP00000008548	-	-	ENSXMAP00000017683	Biological Process: metabolic process (GO:0008152);; Molecular Function: transferase activity, transferring acyl groups (GO:0016746);;
Unigene_27146	309	pitpnbl	ENSAMXP00000003355	-	-	-	-	ENSGACP00000000418	ENSORLP00000000612	-	--
Unigene_27275	247	-	-	-	-	-	-	ENSGACP00000010508	ENSORLP00000025264	-	Biological Process: cellular protein modification process (GO:0006464);;
Unigene_27341	358	man2b1	ENSAMXP00000012346	-	ENSTRUP00000027386	-	ENSONIP00000000515	ENSGACP00000000296	ENSORLP00000024905	-	Molecular Function: hydrolase activity (GO:0016787);; Molecular Function: hydrolase activity, acting on glycosyl bonds (GO:0016798);;
Unigene_27346	218	-	-	-	-	-	ENSONIP00000004925	-	-	-	--
Unigene_27825	339	man2b1	ENSAMXP00000012346	-	-	-	-	-	-	ENSXMAP00000000369	Molecular Function: catalytic activity (GO:0003824);;
Unigene_27876	538	-	ENSAMXP00000013022	-	-	-	-	-	-	-	--
Unigene_27897	317	si:zfos-1578f7.1	ENSAMXP00000017647	-	ENSTRUP00000032611	-	ENSONIP00000014363	ENSGACP00000026229	ENSORLP00000019475	-	--
Unigene_28037	406	-	ENSAMXP00000026548	-	ENSTRUP00000004793	-	ENSONIP00000026482	-	-	-	Molecular Function: catalytic activity (GO:0003824);; Biological Process: macromolecule metabolic process (GO:0043170);; Biological Process: primary metabolic process (GO:0044238);;
Unigene_28038	349	-	-	-	ENSTRUP00000004793	-	ENSONIP00000026482	-	-	-	Molecular Function: nucleic acid binding (GO:0003676);; Biological Process: DNA metabolic process (GO:0006259);; Molecular Function: hydrolase activity (GO:0016787);;
Unigene_28179	243	FSD2	ENSAMXP00000001198	-	ENSTRUP00000043837	ENSTNIP00000001178	ENSONIP00000000266	-	-	ENSXMAP00000002074	--
Unigene_28237	329	-	-	-	ENSTRUP00000008227	-	ENSONIP00000017800	-	ENSORLP00000007858	ENSXMAP00000020420	Molecular Function: extracellular matrix structural constituent (GO:0005201);; Cellular Component: collagen (GO:0005581);; Biological Process: metabolic process (GO:0008152);; Molecular Function: transferase activity (GO:0016740);; Molecular Function: organic cyclic compound binding (GO:0097159);;
Unigene_28238	376	-	-	-	ENSTRUP00000001265	-	-	-	-	ENSXMAP00000020420	Molecular Function: catalytic activity (GO:0003824);; Biological Process: metabolic process (GO:0008152);;
Unigene_28331	243	-	ENSAMXP00000005232	-	-	-	ENSONIP00000012400	-	-	-	Molecular Function: metal ion binding (GO:0046872);;
Unigene_28403	388	asmt	-	-	ENSTRUP00000013059	-	ENSONIP00000005342	ENSGACP00000006056	-	-	--
Unigene_28424	302	-	-	-	-	-	ENSONIP00000026604	-	ENSORLP00000023649	-	--
Unigene_28457	250	MOK	ENSAMXP00000020811	ENSGMOP00000009971	ENSTRUP00000032983	-	ENSONIP00000006145	ENSGACP00000014042	-	ENSXMAP00000008200	Molecular Function: protein serine/threonine kinase activity (GO:0004674);; Molecular Function: ATP binding (GO:0005524);; Biological Process: protein phosphorylation (GO:0006468);; Cellular Component: intracellular non-membrane-bounded organelle (GO:0043232);; Biological Process: regulation of cellular process (GO:0050794);;
Unigene_28627	201	-	ENSAMXP00000026259	-	ENSTRUP00000001502	-	-	-	-	-	Molecular Function: binding (GO:0005488);; Biological Process: cellular macromolecule metabolic process (GO:0044260);; Biological Process: nucleic acid metabolic process (GO:0090304);;
Unigene_29050	221	zgc:153343	-	-	-	-	-	-	ENSORLP00000014710	ENSXMAP00000020300	Molecular Function: transferase activity (GO:0016740);;
Unigene_29236	452	-	-	-	-	ENSTNIP00000005377	-	-	-	-	Biological Process: protein dephosphorylation (GO:0006470);; Molecular Function: protein tyrosine/serine/threonine phosphatase activity (GO:0008138);;
Unigene_29407	745	si:ch211-116m6.4	-	-	-	-	ENSONIP00000017169	-	-	ENSXMAP00000000567	--
Unigene_29435	241	-	-	-	-	-	ENSONIP00000026192	-	-	-	Molecular Function: binding (GO:0005488);; Biological Process: cellular process (GO:0009987);; Biological Process: macromolecule metabolic process (GO:0043170);; Biological Process: primary metabolic process (GO:0044238);;
Unigene_29948	334	-	-	ENSGMOP00000003306	-	-	ENSONIP00000015604	ENSGACP00000017989	ENSORLP00000024781	-	--
Unigene_30298	379	-	ENSAMXP00000026259	-	ENSTRUP00000001502	-	-	-	-	-	Molecular Function: binding (GO:0005488);; Biological Process: cellular process (GO:0009987);;
Unigene_30364	945	ENDOV	ENSAMXP00000016445	ENSGMOP00000018904	ENSTRUP00000010642	ENSTNIP00000009387	ENSONIP00000004188	ENSGACP00000024059	ENSORLP00000002194	ENSXMAP00000017985	Molecular Function: magnesium ion binding (GO:0000287);; Molecular Function: endonuclease activity (GO:0004519);; Biological Process: DNA repair (GO:0006281);; Molecular Function: endodeoxyribonuclease activity, producing 5'-phosphomonoesters (GO:0016888);;
Unigene_30729	236	-	ENSAMXP00000025687	-	-	-	-	-	-	ENSXMAP00000019803	Molecular Function: binding (GO:0005488);;
Unigene_30752	304	si:dkey-266f7.5	-	-	-	-	-	-	ENSORLP00000024486	-	--
Unigene_31005	709	zgc:162611	ENSAMXP00000025829	-	-	-	ENSONIP00000026377	-	-	-
Unigene_32106	289	QRICH2	ENSAMXP00000006755	-	-	-	-	-	-	ENSXMAP00000007621	--
Unigene_32297	331	-	ENSAMXP00000026444	-	-	-	-	-	ENSORLP00000019907	-	Molecular Function: DNA binding (GO:0003677);; Molecular Function: catalytic activity (GO:0003824);; Biological Process: DNA metabolic process (GO:0006259);;
Unigene_32333	342	ZCCHC5	ENSAMXP00000027046	-	-	-	-	-	-	-	Molecular Function: binding (GO:0005488);;
Unigene_32379	372	si:ch211-167j9.4	-	-	-	-	-	ENSGACP00000000161	-	-	--
Unigene_32710	234	-	-	-	-	-	-	-	-	ENSXMAP00000019478	Molecular Function: nucleic acid binding (GO:0003676);; Biological Process: DNA metabolic process (GO:0006259);;
Unigene_33097	442	-	-	-	-	-	-	-	ENSORLP00000023649	-	Molecular Function: RNA binding (GO:0003723);; Molecular Function: RNA-directed DNA polymerase activity (GO:0003964);; Biological Process: RNA-dependent DNA replication (GO:0006278);;
Unigene_33191	295	cyp26c1	-	-	-	ENSTNIP00000021864	-	-	-	-	Biological Process: rhombomere 4 morphogenesis (GO:0021661);; Biological Process: retinoic acid metabolic process (GO:0042573);;
Unigene_33386	240	-	ENSAMXP00000025687	-	-	-	-	-	-	ENSXMAP00000019803	--
Unigene_33536	569	sppl2	ENSAMXP00000001655	-	ENSTRUP00000016384	-	-	-	-	-	Cellular Component: membrane (GO:0016020);; Cellular Component: organelle membrane (GO:0031090);; Cellular Component: intracellular membrane-bounded organelle (GO:0043231);; Cellular Component: cytoplasmic part (GO:0044444);; Cellular Component: intracellular organelle part (GO:0044446);;
Unigene_34252	278	-	ENSAMXP00000027008	-	-	-	-	-	-	-	--
Unigene_34293	223	-	-	-	-	-	ENSONIP00000026348	ENSGACP00000010665	-	ENSXMAP00000019478	Molecular Function: nucleic acid binding (GO:0003676);; Cellular Component: nuclear pore (GO:0005643);; Biological Process: regulation of transcription, DNA-dependent (GO:0006355);; Biological Process: intracellular protein transport (GO:0006886);; Molecular Function: zinc ion binding (GO:0008270);; Molecular Function: protein transporter activity (GO:0008565);;
Unigene_34294	348	-	ENSAMXP00000026259	-	ENSTRUP00000032888	-	-	ENSGACP00000017660	-	ENSXMAP00000019762	Molecular Function: nucleic acid binding (GO:0003676);; Molecular Function: sequence-specific DNA binding transcription factor activity (GO:0003700);; Cellular Component: nucleus (GO:0005634);; Biological Process: DNA metabolic process (GO:0006259);; Biological Process: regulation of transcription, DNA-dependent (GO:0006355);; Biological Process: viral reproduction (GO:0016032);; Molecular Functi…
Unigene_34435	245	si:ch211-198e20.14	-	-	-	-	-	-	ENSORLP00000002220	-	--
Unigene_34472	349	-	-	-	-	ENSTNIP00000020279	-	-	-	-	Cellular Component: SCF ubiquitin ligase complex (GO:0019005);;
Unigene_34509	226	-	-	ENSGMOP00000013507	-	-	-	ENSGACP00000002001	-	-	Molecular Function: RNA binding (GO:0003723);; Molecular Function: RNA-directed DNA polymerase activity (GO:0003964);; Biological Process: RNA-dependent DNA replication (GO:0006278);; Biological Process: DNA integration (GO:0015074);; Biological Process: anatomical structure development (GO:0048856);;
Unigene_34517	576	-	-	-	-	-	-	-	ENSORLP00000023704	ENSXMAP00000020420	Molecular Function: RNA binding (GO:0003723);; Molecular Function: RNA-directed DNA polymerase activity (GO:0003964);; Biological Process: RNA-dependent DNA replication (GO:0006278);; Molecular Function: methyltransferase activity (GO:0008168);; Molecular Function: oxidoreductase activity, acting on paired donors, with incorporation or reduction of molecular oxygen, 2-oxoglutarate as one donor, a…
Unigene_34597	426	HIC2 (1 of 2)	ENSAMXP00000025624	ENSGMOP00000012516	ENSTRUP00000033426	ENSTNIP00000003195	ENSONIP00000018024	ENSGACP00000005617	ENSORLP00000002649	ENSXMAP00000020357	Molecular Function: DNA binding (GO:0003677);; Molecular Function: binding (GO:0005488);; Cellular Component: nucleus (GO:0005634);; Biological Process: regulation of transcription, DNA-dependent (GO:0006355);; Molecular Function: zinc ion binding (GO:0008270);;
Unigene_34707	336	ZMYM1 (7 of 10)	-	-	-	-	ENSONIP00000020752	-	-	-	Molecular Function: binding (GO:0005488);;
Unigene_34900	1038	CDO1	ENSAMXP00000013214	ENSGMOP00000007803	ENSTRUP00000042841	ENSTNIP00000019808	ENSONIP00000018209	ENSGACP00000008156	ENSORLP00000004212	ENSXMAP00000016512	Molecular Function: iron ion binding (GO:0005506);; Cellular Component: cytosol (GO:0005829);; Molecular Function: cysteine dioxygenase activity (GO:0017172);; Biological Process: L-cysteine metabolic process (GO:0046439);; Biological Process: oxidation-reduction process (GO:0055114);;
Unigene_35018	333	-	-	-	-	ENSTNIP00000001052	-	-	ENSORLP00000002242	-	Molecular Function: RNA binding (GO:0003723);; Molecular Function: RNA-directed DNA polymerase activity (GO:0003964);; Biological Process: RNA-dependent DNA replication (GO:0006278);; Molecular Function: metallopeptidase activity (GO:0008237);; Biological Process: primary metabolic process (GO:0044238);; Molecular Function: metal ion binding (GO:0046872);; Biological Process: organic substance me…
Unigene_35073	214	-	-	-	-	-	-	-	ENSORLP00000021225	-	Molecular Function: nucleic acid binding (GO:0003676);;
Unigene_35083	342	pitrm1	-	-	-	ENSTNIP00000010801	-	-	-	ENSXMAP00000006432	Molecular Function: hydrolase activity (GO:0016787);; Cellular Component: intracellular part (GO:0044424);;
Unigene_35142	201	-	-	-	-	-	ENSONIP00000026348	-	-	ENSXMAP00000019478	Molecular Function: RNA binding (GO:0003723);; Molecular Function: RNA-directed DNA polymerase activity (GO:0003964);; Biological Process: RNA-dependent DNA replication (GO:0006278);; Molecular Function: zinc ion binding (GO:0008270);; Biological Process: DNA integration (GO:0015074);;
Unigene_35413	342	si:ch73-162i18.2	ENSAMXP00000004754	-	ENSTRUP00000001730	-	ENSONIP00000011800	-	-	ENSXMAP00000005986	--
Unigene_35482	244	-	ENSAMXP00000025541	-	-	-	-	-	ENSORLP00000006706	-	--
Unigene_35568	417	derl1	-	-	-	-	-	-	ENSORLP00000025689	-	Biological Process: response to unfolded protein (GO:0006986);; Cellular Component: intracellular membrane-bounded organelle (GO:0043231);; Cellular Component: cytoplasmic part (GO:0044444);;
Unigene_35718	589	-	ENSAMXP00000025763	ENSGMOP00000000148	ENSTRUP00000010623	ENSTNIP00000016626	ENSONIP00000008192	ENSGACP00000007196	ENSORLP00000025294	ENSXMAP00000003645	Biological Process: signal transduction (GO:0007165);; Biological Process: response to bacterium (GO:0009617);; Cellular Component: integral to membrane (GO:0016021);; Biological Process: pathogen-associated molecular pattern dependent induction by symbiont of host innate immune response (GO:0052033);;
Unigene_35780	282	-	-	-	-	-	-	-	ENSORLP00000024781	-	--
Unigene_35888	298	-	-	ENSGMOP00000020337	-	-	-	ENSGACP00000023728	-	-	Molecular Function: RNA binding (GO:0003723);; Molecular Function: RNA-directed DNA polymerase activity (GO:0003964);; Biological Process: RNA-dependent DNA replication (GO:0006278);; Biological Process: DNA integration (GO:0015074);;
Unigene_35911	623	-	-	-	-	ENSTNIP00000001052	-	-	ENSORLP00000002242	-	--
Unigene_35990	850	adcy8	ENSAMXP00000009842	-	-	-	ENSONIP00000015605	-	-	-	Molecular Function: nucleotide binding (GO:0000166);; Molecular Function: adenylate cyclase activity (GO:0004016);; Biological Process: cAMP biosynthetic process (GO:0006171);; Cellular Component: integral to membrane (GO:0016021);; Biological Process: axon midline choice point recognition (GO:0016199);; Biological Process: retinal ganglion cell axon guidance (GO:0031290);; Biological Process: in…
Unigene_36041	363	-	ENSAMXP00000009976	-	-	-	-	-	-	-	--
Unigene_36462	420	NDUFA13	ENSAMXP00000002947	ENSGMOP00000012992	ENSTRUP00000025678	ENSTNIP00000018372	ENSONIP00000012786	ENSGACP00000020049	ENSORLP00000019327	ENSXMAP00000019384	--
Unigene_36951	207	radil	ENSAMXP00000016542	-	ENSTRUP00000030920	-	ENSONIP00000004047	ENSGACP00000022003	ENSORLP00000011337	ENSXMAP00000003510	Biological Process: neural crest cell migration (GO:0001755);; Biological Process: cell adhesion (GO:0007155);; Biological Process: signal transduction (GO:0007165);;
Unigene_37467	678	si:ch211-167j9.4	-	ENSGMOP00000001539	-	ENSTNIP00000002400	-	ENSGACP00000000161	-	-	Molecular Function: binding (GO:0005488);;
Unigene_37921	382	etnppl	-	-	ENSTRUP00000013375	-	-	-	-	-	Molecular Function: catalytic activity (GO:0003824);;
Unigene_38140	272	metap2a	-	-	ENSTRUP00000043425	-	-	-	-	-	Molecular Function: hydrolase activity (GO:0016787);; Biological Process: protein metabolic process (GO:0019538);;
Unigene_38525	300	si:dkey-200l5.5	-	-	ENSTRUP00000025303	-	-	-	-	-	--
Unigene_38762	793	si:ch211-240b21.2	ENSAMXP00000011376	-	-	-	-	-	-	-	--
Unigene_39791	259	-	-	ENSGMOP00000018997	-	ENSTNIP00000006656	ENSONIP00000010453	-	-	-	Molecular Function: nucleic acid binding (GO:0003676);; Cellular Component: intracellular organelle (GO:0043229);; Molecular Function: protein dimerization activity (GO:0046983);;
Unigene_39819	379	-	ENSAMXP00000009117	-	-	-	-	-	-	-	--
Unigene_40209	427	-	-	-	-	ENSTNIP00000001052	-	-	ENSORLP00000002242	-	Molecular Function: RNA binding (GO:0003723);; Molecular Function: RNA-directed DNA polymerase activity (GO:0003964);; Molecular Function: transmembrane signaling receptor activity (GO:0004888);; Biological Process: RNA-dependent DNA replication (GO:0006278);; Biological Process: response to stimulus (GO:0050896);;
Unigene_40477	207	-	-	ENSGMOP00000021804	ENSTRUP00000007484	ENSTNIP00000003917	-	ENSGACP00000015108	ENSORLP00000006434	-	Molecular Function: nucleic acid binding (GO:0003676);; Molecular Function: zinc ion binding (GO:0008270);; Molecular Function: metal ion binding (GO:0046872);;
Unigene_40498	208	-	-	ENSGMOP00000015841	-	-	-	-	-	-	--
Unigene_40503	392	-	-	-	-	-	-	-	-	ENSXMAP00000019478	Biological Process: angiogenesis (GO:0001525);; Biological Process: endothelial cell proliferation (GO:0001935);; Biological Process: cell adhesion (GO:0007155);; Biological Process: integrin-mediated signaling pathway (GO:0007229);; Cellular Component: integrin complex (GO:0008305);; Biological Process: cell migration involved in gastrulation (GO:0042074);; Biological Process: Kupffer's vesicle …
Unigene_40944	444	-	-	-	-	-	-	-	-	ENSXMAP00000003801	--
Unigene_41186	451	NHLRC1	ENSAMXP00000026642	-	ENSTRUP00000037316	ENSTNIP00000003012	ENSONIP00000025916	ENSGACP00000011248	-	-	Biological Process: cellular protein metabolic process (GO:0044267);; Molecular Function: metal ion binding (GO:0046872);;
Unigene_41952	326	si:ch211-229b6.1	ENSAMXP00000025577	-	-	-	-	-	-	-	--
Unigene_42088	310	LRTOMT	ENSAMXP00000011893	ENSGMOP00000018778	ENSTRUP00000023535	-	ENSONIP00000021102	ENSGACP00000010380	-	-	Molecular Function: catechol O-methyltransferase activity (GO:0016206);;
Unigene_42118	423	-	ENSAMXP00000010284	ENSGMOP00000002683	ENSTRUP00000015289	ENSTNIP00000006576	ENSONIP00000007495	ENSGACP00000020781	-	ENSXMAP00000003185	--
Unigene_42398	692	-	ENSAMXP00000010475	-	-	-	ENSONIP00000013505	ENSGACP00000010909	-	ENSXMAP00000000353	--
Unigene_42549	517	-	-	-	-	-	ENSONIP00000025987	ENSGACP00000024679	ENSORLP00000023649	-	--
Unigene_42731	301	-	-	-	ENSTRUP00000032888	-	-	-	-	-	Molecular Function: nucleic acid binding (GO:0003676);; Biological Process: DNA metabolic process (GO:0006259);; Biological Process: fin development (GO:0033333);; Biological Process: cartilage development (GO:0051216);;
Unigene_42886	273	C3orf83 (2 of 2)	ENSAMXP00000005845	-	-	-	-	-	-	-	--
Unigene_42938	454	-	ENSAMXP00000025903	-	-	-	ENSONIP00000026175	-	-	-	--
Unigene_43030	246	prdm1b	-	-	ENSTRUP00000013559	-	-	-	-	-	Molecular Function: nucleic acid binding (GO:0003676);; Molecular Function: zinc ion binding (GO:0008270);;
Unigene_43166	607	MAMLD1	ENSAMXP00000012015	-	-	-	-	-	-	-	--
Unigene_43167	910	MAMLD1	ENSAMXP00000012015	-	-	-	-	-	-	-	--
Unigene_43372	535	-	-	-	-	ENSTNIP00000013539	-	-	-	ENSXMAP00000019359	--
Unigene_43396	1027	LAG3	ENSAMXP00000019488	-	-	-	ENSONIP00000016263	-	-	ENSXMAP00000011431	--
Unigene_43916	979	-	ENSAMXP00000006418	-	-	ENSTNIP00000000179	-	-	-	-	--
Unigene_43937	571	-	-	-	-	ENSTNIP00000001052	-	-	ENSORLP00000002242	-	Molecular Function: catalytic activity (GO:0003824);;
Unigene_44235	624	-	ENSAMXP00000013022	ENSGMOP00000014267	-	-	-	-	-	-	--
Unigene_44333	535	SMIM11	-	-	-	-	ENSONIP00000019260	-	-	-	--
Unigene_44545	433	-	ENSAMXP00000026323	-	-	-	-	-	-	-	--
Unigene_44631	399	-	-	-	-	-	-	-	-	ENSXMAP00000012258	Molecular Function: nucleic acid binding (GO:0003676);; Biological Process: DNA integration (GO:0015074);;
Unigene_44942	470	UBL5	ENSAMXP00000012285	ENSGMOP00000008144	ENSTRUP00000034866	ENSTNIP00000011097	ENSONIP00000000321	ENSGACP00000021897	ENSORLP00000011708	ENSXMAP00000015584	Cellular Component: cytoplasm (GO:0005737);;
Unigene_44955	2309	CEP95	ENSAMXP00000015983	ENSGMOP00000000408	-	ENSTNIP00000017124	ENSONIP00000008115	ENSGACP00000024103	ENSORLP00000017227	ENSXMAP00000001594	--
Unigene_45085	217	ISYNA1	ENSAMXP00000000704	ENSGMOP00000012914	ENSTRUP00000040637	ENSTNIP00000020331	ENSONIP00000001463	ENSGACP00000013061	ENSORLP00000017669	ENSXMAP00000010162	Molecular Function: inositol-3-phosphate synthase activity (GO:0004512);; Cellular Component: cytoplasm (GO:0005737);; Biological Process: inositol biosynthetic process (GO:0006021);; Biological Process: phospholipid biosynthetic process (GO:0008654);;
Unigene_45303	601	-	-	-	-	-	-	-	-	ENSXMAP00000019478	Molecular Function: RNA binding (GO:0003723);; Molecular Function: RNA-directed DNA polymerase activity (GO:0003964);; Biological Process: RNA-dependent DNA replication (GO:0006278);; Molecular Function: zinc ion binding (GO:0008270);; Biological Process: DNA integration (GO:0015074);;
Unigene_46746	519	-	-	ENSGMOP00000015829	-	-	-	-	-	-	Molecular Function: binding (GO:0005488);;
Unigene_46886	797	-	ENSAMXP00000008003	-	-	-	-	-	-	-	--
Unigene_46956	665	-	-	-	ENSTRUP00000004882	ENSTNIP00000000613	ENSONIP00000026576	-	-	-	Molecular Function: catalytic activity (GO:0003824);;
Unigene_47020	279	C18orf32	ENSAMXP00000018702	ENSGMOP00000002526	ENSTRUP00000028603	ENSTNIP00000010324	ENSONIP00000009755	ENSGACP00000021762	ENSORLP00000007345	ENSXMAP00000004274	Molecular Function: signal transducer activity (GO:0004871);; Biological Process: positive regulation of I-kappaB kinase/NF-kappaB cascade (GO:0043123);;
Unigene_47534	232	-	ENSAMXP00000026259	-	ENSTRUP00000032888	-	-	-	-	-	Molecular Function: binding (GO:0005488);; Biological Process: cellular macromolecule metabolic process (GO:0044260);; Biological Process: nucleic acid metabolic process (GO:0090304);;
Unigene_47744	993	C7orf63	ENSAMXP00000019552	ENSGMOP00000012887	-	-	ENSONIP00000017415	ENSGACP00000002922	-	ENSXMAP00000016223	--
Unigene_47745	1035	C7orf63	ENSAMXP00000019552	ENSGMOP00000012887	ENSTRUP00000009111	ENSTNIP00000008435	ENSONIP00000017415	ENSGACP00000002922	ENSORLP00000009672	ENSXMAP00000016223	--
Unigene_47746	1325	C7orf63	ENSAMXP00000019552	ENSGMOP00000012887	ENSTRUP00000009111	ENSTNIP00000008435	ENSONIP00000017415	ENSGACP00000002922	ENSORLP00000009672	ENSXMAP00000016223	--
Unigene_48162	813	-	ENSAMXP00000026444	-	ENSTRUP00000005693	-	ENSONIP00000026065	ENSGACP00000018562	ENSORLP00000002844	-	--
Unigene_48243	1359	-	ENSAMXP00000016827	ENSGMOP00000010294	-	ENSTNIP00000018656	ENSONIP00000021338	ENSGACP00000018232	ENSORLP00000000419	ENSXMAP00000003161	--
Unigene_49055	491	-	-	-	-	-	-	-	ENSORLP00000015193	-	Molecular Function: binding (GO:0005488);;
Unigene_49531	954	THAP9 (3 of 3)	-	ENSGMOP00000018629	-	-	-	-	-	-	--
Unigene_49727	739	DONSON	ENSAMXP00000012575	ENSGMOP00000005420	ENSTRUP00000032276	ENSTNIP00000002871	ENSONIP00000006173	ENSGACP00000020151	ENSORLP00000025640	ENSXMAP00000004418	Cellular Component: nucleus (GO:0005634);; Biological Process: cell cycle (GO:0007049);; Biological Process: multicellular organismal development (GO:0007275);; Biological Process: cell division (GO:0051301);;
Unigene_49728	1148	DONSON	ENSAMXP00000012575	ENSGMOP00000005420	ENSTRUP00000032275	ENSTNIP00000002871	ENSONIP00000006172	ENSGACP00000020148	ENSORLP00000025640	ENSXMAP00000004418
Unigene_50325	712	wbp11	-	-	ENSTRUP00000027107	-	ENSONIP00000010474	ENSGACP00000009452	ENSORLP00000018789	ENSXMAP00000008308	Cellular Component: nucleus (GO:0005634);; Biological Process: RNA processing (GO:0006396);;
Unigene_50509	342	-	ENSAMXP00000026259	-	ENSTRUP00000032888	-	-	-	-	-	--
Unigene_50836	203	-	ENSAMXP00000016871	ENSGMOP00000005886	ENSTRUP00000023366	ENSTNIP00000007991	-	ENSGACP00000005982	-	-	Biological Process: monosaccharide metabolic process (GO:0005996);; Molecular Function: isomerase activity (GO:0016853);;
Unigene_50893	484	-	ENSAMXP00000017803	-	-	-	-	-	-	-	--
Unigene_51126	1651	C3orf52	-	ENSGMOP00000002658	-	ENSTNIP00000005621	-	ENSGACP00000015843	-	-	--
Unigene_51552	435	LINS	ENSAMXP00000014613	-	-	-	-	-	-	-	--
Unigene_51663	966	cd247l	ENSAMXP00000016547	-	-	ENSTNIP00000009369	ENSONIP00000011324	-	-	-	Biological Process: cell surface receptor signaling pathway (GO:0007166);; Cellular Component: membrane (GO:0016020);;
Unigene_52264	849	cd44b	ENSAMXP00000018121	-	-	-	-	-	-	ENSXMAP00000000791	Biological Process: positive regulation of biological process (GO:0048518);; Biological Process: regulation of cellular process (GO:0050794);;
Unigene_52436	377	-	ENSAMXP00000027008	-	-	-	-	-	-	-	--
Unigene_52637	1205	-	-	ENSGMOP00000017304	-	-	-	-	-	-	--
Unigene_52876	859	-	ENSAMXP00000000219	-	-	-	ENSONIP00000008628	-	-	ENSXMAP00000010931	Molecular Function: transmembrane receptor protein serine/threonine kinase activity (GO:0004675);;
Unigene_52951	335	-	-	-	-	-	-	-	-	ENSXMAP00000019927	--
Unigene_53170	730	-	-	-	-	-	-	-	ENSORLP00000002242	-	--
Unigene_54129	1098	ZBTB45	ENSAMXP00000013383	-	ENSTRUP00000025798	-	-	-	-	-	Molecular Function: nucleic acid binding (GO:0003676);; Molecular Function: binding (GO:0005488);; Molecular Function: zinc ion binding (GO:0008270);;
Unigene_54271	224	IFT122	ENSAMXP00000017759	-	ENSTRUP00000025544	ENSTNIP00000021087	ENSONIP00000021714	-	ENSORLP00000013854	ENSXMAP00000017473	Biological Process: neural tube closure (GO:0001843);; Cellular Component: cytoplasm (GO:0005737);; Cellular Component: microtubule basal body (GO:0005932);; Biological Process: embryonic body morphogenesis (GO:0010172);; Cellular Component: intraflagellar transport particle A (GO:0030991);; Cellular Component: photoreceptor connecting cilium (GO:0032391);; Biological Process: embryonic heart tub…
Unigene_54328	827	-	ENSAMXP00000025645	-	-	-	-	-	-	-	--
Unigene_54742	1035	-	-	-	-	-	-	-	ENSORLP00000018706	-	--
Unigene_54945	1187	NEMF	-	ENSGMOP00000009957	ENSTRUP00000033041	ENSTNIP00000020388	ENSONIP00000006140	ENSGACP00000014034	ENSORLP00000016023	ENSXMAP00000009085	Cellular Component: nucleus (GO:0005634);; Cellular Component: cytoplasm (GO:0005737);; Biological Process: nuclear export (GO:0051168);;
Unigene_55915	1186	MPHOSPH9	ENSAMXP00000020117	ENSGMOP00000019716	ENSTRUP00000047329	ENSTNIP00000000159	ENSONIP00000019333	ENSGACP00000020622	-	ENSXMAP00000019236	--
Unigene_56162	1772	CPQ	ENSAMXP00000000213	ENSGMOP00000019813	ENSTRUP00000030431	ENSTNIP00000012516	ENSONIP00000008616	ENSGACP00000009340	ENSORLP00000005896	ENSXMAP00000010886	Molecular Function: carboxypeptidase activity (GO:0004180);; Cellular Component: extracellular space (GO:0005615);; Cellular Component: cytoplasm (GO:0005737);; Cellular Component: lysosome (GO:0005764);; Cellular Component: endoplasmic reticulum (GO:0005783);; Cellular Component: Golgi apparatus (GO:0005794);; Biological Process: proteolysis (GO:0006508);; Molecular Function: protein homodimeriz…
Unigene_56543	572	-	ENSAMXP00000026812	-	-	-	-	-	-	-	--
Unigene_56870	748	-	-	-	-	-	-	-	ENSORLP00000023049	-	Molecular Function: catalytic activity (GO:0003824);; Biological Process: cellular process (GO:0009987);;
Unigene_56915	234	C5orf42	ENSAMXP00000007108	-	-	-	-	-	-	-	--
Unigene_56963	1839	MSL3	ENSAMXP00000008117	ENSGMOP00000017086	ENSTRUP00000031948	ENSTNIP00000017573	ENSONIP00000015236	ENSGACP00000019849	ENSORLP00000005915	ENSXMAP00000009086	Molecular Function: binding (GO:0005488);; Cellular Component: nucleus (GO:0005634);;
Unigene_56974	3532	-	ENSAMXP00000007266	-	-	-	-	-	-	-	Molecular Function: binding (GO:0005488);; Molecular Function: zinc ion binding (GO:0008270);;
Unigene_57076	2309	NEMF	ENSAMXP00000020803	ENSGMOP00000009957	ENSTRUP00000033041	ENSTNIP00000020388	ENSONIP00000006140	ENSGACP00000014034	ENSORLP00000016023	ENSXMAP00000009085	Cellular Component: nucleus (GO:0005634);; Cellular Component: cytoplasm (GO:0005737);; Biological Process: nuclear export (GO:0051168);;
Unigene_57451	1262	-	ENSAMXP00000013171	ENSGMOP00000003236	-	-	-	ENSGACP00000026587	ENSORLP00000023544	ENSXMAP00000015245	--
Unigene_57754	507	-	ENSAMXP00000025687	-	-	-	-	-	ENSORLP00000015133	ENSXMAP00000019803	Molecular Function: binding (GO:0005488);;
Unigene_59905	1509	FYTTD1	ENSAMXP00000001938	ENSGMOP00000002282	ENSTRUP00000022368	ENSTNIP00000010631	ENSONIP00000013473	ENSGACP00000021224	ENSORLP00000011377	ENSXMAP00000004776	Molecular Function: RNA binding (GO:0003723);; Cellular Component: nucleoplasm (GO:0005654);; Biological Process: mRNA transport (GO:0051028);;
Unigene_60174	277	-	-	-	-	-	-	-	ENSORLP00000025037	-	--
Unigene_60223	293	WDR70	ENSAMXP00000007125	ENSGMOP00000015170	ENSTRUP00000034210	ENSTNIP00000011917	ENSONIP00000017600	ENSGACP00000022327	ENSORLP00000009907	ENSXMAP00000001593	--
Unigene_60624	548	si:dkey-88p24.11	ENSAMXP00000005202	-	-	-	-	-	-	-	--
Unigene_60733	4449	KIAA0430	ENSAMXP00000011517	ENSGMOP00000005955	ENSTRUP00000026190	ENSTNIP00000008996	ENSONIP00000023760	ENSGACP00000025336	ENSORLP00000017059	ENSXMAP00000005059	Biological Process: reproduction (GO:0000003);; Molecular Function: nucleic acid binding (GO:0003676);; Biological Process: cellular process (GO:0009987);; Biological Process: regulation of metabolic process (GO:0019222);; Molecular Function: organic cyclic compound binding (GO:0097159);;
Unigene_60846	1791	-	ENSAMXP00000013171	ENSGMOP00000017354	-	-	-	ENSGACP00000020244	ENSORLP00000017845	ENSXMAP00000015245	--
Unigene_61338	335	akr7a3	-	-	-	ENSTNIP00000017840	-	-	-	-	--
Unigene_61949	467	SPAG1 (2 of 2)	ENSAMXP00000012211	ENSGMOP00000014356	ENSTRUP00000028424	ENSTNIP00000016295	ENSONIP00000008665	ENSGACP00000004648	ENSORLP00000003419	ENSXMAP00000002541	--
Unigene_61951	298	spag1b	ENSAMXP00000012211	ENSGMOP00000014356	ENSTRUP00000028424	ENSTNIP00000016295	ENSONIP00000008665	ENSGACP00000004648	ENSORLP00000003419	ENSXMAP00000002541	--
Unigene_62255	274	BFAR	ENSAMXP00000012637	ENSGMOP00000018818	ENSTRUP00000040054	ENSTNIP00000011073	ENSONIP00000004863	ENSGACP00000025839	ENSORLP00000012674	-	--
Unigene_62351	1018	SUCO (1 of 2)	ENSAMXP00000012118	-	ENSTRUP00000017513	-	ENSONIP00000023476	ENSGACP00000021527	ENSORLP00000012402	-	--
Unigene_62724	331	-	-	ENSGMOP00000001539	-	ENSTNIP00000000209	-	ENSGACP00000000161	-	-	--
Unigene_63606	792	si:ch73-374j3.1	ENSAMXP00000001422	ENSGMOP00000019580	-	-	ENSONIP00000020830	ENSGACP00000018674	ENSORLP00000005287	ENSXMAP00000000090	Molecular Function: nucleic acid binding (GO:0003676);; Molecular Function: ATP binding (GO:0005524);; Cellular Component: nucleus (GO:0005634);; Cellular Component: Golgi apparatus (GO:0005794);; Biological Process: DNA dealkylation involved in DNA repair (GO:0006307);; Biological Process: regulation of transcription, DNA-dependent (GO:0006355);; Biological Process: cell proliferation (GO:000828…
Unigene_64309	1252	-	ENSAMXP00000013171	ENSGMOP00000017354	-	-	-	-	ENSORLP00000017845	-	--
Unigene_64438	399	-	-	-	-	ENSTNIP00000001052	-	-	ENSORLP00000002242	-	--
Unigene_64439	546	-	-	-	-	ENSTNIP00000001052	-	-	ENSORLP00000002242	-	--
Unigene_64441	394	-	-	-	-	ENSTNIP00000001052	-	-	ENSORLP00000002242	-	--
Unigene_64930	1964	si:ch73-307j11.1	ENSAMXP00000001540	ENSGMOP00000016896	ENSTRUP00000046684	ENSTNIP00000020535	ENSONIP00000025413	ENSGACP00000010262	ENSORLP00000020470	ENSXMAP00000015084	Biological Process: autophagy (GO:0006914);;
Unigene_64931	931	si:ch73-307j11.1	ENSAMXP00000001540	ENSGMOP00000016896	ENSTRUP00000046684	ENSTNIP00000020535	ENSONIP00000025413	ENSGACP00000010262	ENSORLP00000020470	ENSXMAP00000015084	Biological Process: autophagy (GO:0006914);;
Unigene_65153	1988	brwd3	ENSAMXP00000007227	ENSGMOP00000005091	ENSTRUP00000034294	ENSTNIP00000014771	ENSONIP00000005612	ENSGACP00000026878	ENSORLP00000011752	ENSXMAP00000012195	Biological Process: cytoskeleton organization (GO:0007010);; Biological Process: regulation of cell shape (GO:0008360);;
Unigene_65348	204	LAMP5	ENSAMXP00000006275	ENSGMOP00000016616	ENSTRUP00000024464	ENSTNIP00000013650	ENSONIP00000001162	ENSGACP00000016564	-	ENSXMAP00000008499	Cellular Component: plasma membrane (GO:0005886);; Cellular Component: endosome membrane (GO:0010008);; Cellular Component: integral to membrane (GO:0016021);; Cellular Component: dendrite (GO:0030425);; Cellular Component: cytoplasmic vesicle membrane (GO:0030659);; Cellular Component: early endosome membrane (GO:0031901);; Cellular Component: growth cone membrane (GO:0032584);; Cellular Compone…
Unigene_65590	220	COPS3	ENSAMXP00000005000	ENSGMOP00000012397	ENSTRUP00000043981	ENSTNIP00000010209	ENSONIP00000024726	-	ENSORLP00000023125	ENSXMAP00000002507	--
Unigene_65971	531	-	ENSAMXP00000004079	-	ENSTRUP00000016679	ENSTNIP00000020966	ENSONIP00000017586	-	ENSORLP00000006429	-	Molecular Function: cytokine activity (GO:0005125);; Cellular Component: extracellular region (GO:0005576);; Biological Process: response to stress (GO:0006950);; Biological Process: cell communication (GO:0007154);; Biological Process: response to bacterium (GO:0009617);; Biological Process: leukocyte chemotaxis (GO:0030595);; Biological Process: cellular response to fibroblast growth factor sti…
Unigene_65995	974	-	ENSAMXP00000009645	ENSGMOP00000020313	ENSTRUP00000036693	ENSTNIP00000010003	ENSONIP00000011620	-	ENSORLP00000008678	ENSXMAP00000015369	--
*: The underlined IDs are the best blast hits with G. pachycheilus unigenes.

## Sheet: Table S4
Table S4. Putative orphan genes in G. pachycheilus.
Unigene_ID	Length	Protein coding potential	RPKM
Unigene_210	913	0.4335	6.57755
Unigene_423	1314	1	6.52259
Unigene_469	1191	0.724985	5.14015
Unigene_644	2008	1	2.46805
Unigene_661	781	0.999991	3.95661
Unigene_714	825	0.528045	4.52297
Unigene_785	967	1	2.77351
Unigene_837	901	0.999999	3.42964
Unigene_917	770	0.682786	2.49874
Unigene_1021	1317	1	2.87757
Unigene_1048	1397	1	3.29707
Unigene_1154	1143	0.999979	2.90755
Unigene_1357	938	1	3.04573
Unigene_1424	845	0.998949	2.20796
Unigene_1514	967	0.999778	3.13527
Unigene_1554	1043	1	2.62731
Unigene_1682	868	0.971978	2.01511
Unigene_2088	1320	1	2.12014
Unigene_2351	768	0.999774	2.04975
Unigene_2498	1066	1	2.35185
Unigene_10541	1387	0.702647	2.35402
Unigene_12086	1058	1	2.92071
Unigene_13927	790	0.999991	7.08504
Unigene_14469	1202	0.939061	8.34299
Unigene_22968	1019	0.528617	2.23146
Unigene_23385	1146	1	2.18767
Unigene_39108	1100	0.621739	4.02827
Unigene_42515	779	0.999986	3.44285
Unigene_43250	765	1	2.21021
Unigene_43296	1195	0.989497	3.70803
Unigene_49157	1652	0.665512	2.92931
Unigene_51021	831	1	2.31532
Unigene_52708	791	0.999999	6.04415
Unigene_54145	1142	0.72869	5.92229
Unigene_54268	932	0.999979	25.6487
Unigene_54782	957	0.986371	13.0986
Unigene_55732	1172	0.4771	7.76059
Unigene_56708	1419	1	3.41031
Unigene_56903	2151	0.966932	14.3388
Unigene_59041	1622	1	6.6859
Unigene_61435	1052	0.999184	9.75427

## Sheet: Table S5
Table S5. Accelerated GO categories involved in energy metabolism, hypoxia response, and DNA repair in G. pachycheilus.
Category	GO ID	Term	Number of orthologs	G. pachycheilus mean Ka/Ks	Zebrafish mean Ka/Ks	P-value
molecular_function	GO:0005515	protein binding	3521	0.1476	0.1027	2.2e-16
cellular_component	GO:0016020	membrane	727	0.1499	0.1138	3.841e-12
molecular_function	GO:0005524	ATP binding	655	0.1432	0.1145	2.184e-11
biological_process	GO:0044281	small molecule metabolic process	600	0.164	0.1111	9.321e-07
molecular_function	GO:0004713	protein tyrosine kinase activity	206	0.12	0.0704	1.616e-06
biological_process	GO:0006468	protein phosphorylation	249	0.1268	0.09	2.705e-06
cellular_component	GO:0005887	integral to plasma membrane	274	0.1938	0.1162	3.687e-06
biological_process	GO:0006281	DNA repair	162	0.15	0.1067	1.033e-05
biological_process	GO:0006974	cellular response to DNA damage stimulus	88	0.1861	0.1049	4.148e-05
biological_process	GO:0008285	negative regulation of cell proliferation	147	0.1289	0.0788	0.0001609
biological_process	GO:0042593	glucose homeostasis	35	0.1677	0.0569	0.0001757
biological_process	GO:0008283	cell proliferation	151	0.1998	0.1144	0.0002154
biological_process	GO:0030154	cell differentiation	136	0.2578	0.0745	0.0002878
molecular_function	GO:0004674	protein serine/threonine kinase activity	155	0.1259	0.089	0.0004108
biological_process	GO:0007507	heart development	79	0.1259	0.0876	0.0004932
biological_process	GO:0045597	positive regulation of cell differentiation	18	0.2559	0.0478	0.0005645
biological_process	GO:0000077	DNA damage checkpoint	15	0.1577	0.0651	0.0006149
biological_process	GO:0007275	multicellular organismal development	172	0.1375	0.084	0.0007949
biological_process	GO:0043154	negative regulation of cysteine-type endopeptidase activity involved in apoptotic process	23	0.0898	0.0508	0.0008697
biological_process	GO:0006950	response to stress	46	0.1484	0.0741	0.0008729
biological_process	GO:0044267	cellular protein metabolic process	268	0.1371	0.1067	0.0009365
biological_process	GO:0007596	blood coagulation	162	0.1783	0.1026	0.001555
biological_process	GO:0001501	skeletal system development	44	0.1337	0.0925	0.001558
cellular_component	GO:0005759	mitochondrial matrix	118	0.2157	0.1426	0.001684
molecular_function	GO:0005525	GTP binding	142	0.1105	0.0932	0.001705
molecular_function	GO:0004222	metalloendopeptidase activity	37	0.1538	0.0869	0.001728
biological_process	GO:0008544	epidermis development	20	0.1516	0.0579	0.001982
biological_process	GO:0007186	G-protein coupled receptor signaling pathway	122	0.1338	0.0846	0.002445
biological_process	GO:0006629	lipid metabolic process	72	0.2145	0.1307	0.002591
biological_process	GO:0034976	response to endoplasmic reticulum stress	17	0.0935	0.056	0.002808
biological_process	GO:0006006	glucose metabolic process	41	0.0987	0.0662	0.003087
biological_process	GO:0015758	glucose transport	27	0.194	0.0853	0.003704
biological_process	GO:0032092	positive regulation of protein binding	16	0.0988	0.0429	0.003822
biological_process	GO:0008152	metabolic process	189	0.1849	0.1641	0.003855
cellular_component	GO:0005739	mitochondrion	658	0.1919	0.1554	0.004048
biological_process	GO:0007517	muscle organ development	35	0.2001	0.0724	0.005267
biological_process	GO:0007519	skeletal muscle tissue development	22	0.1112	0.0668	0.006191
biological_process	GO:0009749	response to glucose	29	0.1516	0.0689	0.007558
biological_process	GO:0006200	ATP catabolic process	41	0.2051	0.1084	0.008774
biological_process	GO:0008284	positive regulation of cell proliferation	138	0.1267	0.0889	0.00916
biological_process	GO:0045599	negative regulation of fat cell differentiation	19	0.1914	0.053	0.009273
molecular_function	GO:0004709	MAP kinase kinase kinase activity	15	0.0753	0.043	0.009577
biological_process	GO:0009887	organ morphogenesis	51	0.1063	0.0619	0.01041
biological_process	GO:0006979	response to oxidative stress	47	0.2078	0.1116	0.01116
biological_process	GO:0001525	angiogenesis	79	0.1222	0.1048	0.01347
biological_process	GO:0006112	energy reserve metabolic process	34	0.1027	0.0635	0.01461
biological_process	GO:0006099	tricarboxylic acid cycle	18	0.2168	0.0678	0.01467
biological_process	GO:0009408	response to heat	13	0.1514	0.0642	0.01647
biological_process	GO:0006936	muscle contraction	25	0.0939	0.067	0.0167
biological_process	GO:0006952	defense response	19	0.2136	0.0938	0.0169
biological_process	GO:0055114	oxidation-reduction process	218	0.1847	0.1311	0.01726
biological_process	GO:0003007	heart morphogenesis	17	0.1004	0.0689	0.0178
biological_process	GO:0006766	vitamin metabolic process	47	0.2647	0.177	0.01823
biological_process	GO:0046474	glycerophospholipid biosynthetic process	36	0.1908	0.0832	0.01825
biological_process	GO:0006284	base-excision repair	18	0.2046	0.0813	0.02065
molecular_function	GO:0003684	damaged DNA binding	32	0.1393	0.0997	0.02123
biological_process	GO:0006644	phospholipid metabolic process	59	0.1547	0.0855	0.0227
biological_process	GO:0055086	nucleobase-containing small molecule metabolic process	37	0.1397	0.0791	0.02273
molecular_function	GO:0016887	ATPase activity	75	0.1953	0.1883	0.0228
cellular_component	GO:0005741	mitochondrial outer membrane	39	0.121	0.0844	0.02389
biological_process	GO:0048514	blood vessel morphogenesis	10	0.1219	0.0762	0.02704
molecular_function	GO:0051287	NAD binding	23	0.3389	0.0842	0.02722
biological_process	GO:0007173	epidermal growth factor receptor signaling pathway	73	0.106	0.0741	0.02741
biological_process	GO:0002053	positive regulation of mesenchymal cell proliferation	15	0.0931	0.0592	0.02766
biological_process	GO:0006302	double-strand break repair	37	0.1467	0.0919	0.02845
biological_process	GO:0001570	vasculogenesis	28	0.0777	0.0557	0.02876
biological_process	GO:0016071	mRNA metabolic process	123	0.0854	0.0574	0.02935
biological_process	GO:0006767	water-soluble vitamin metabolic process	40	0.2763	0.1958	0.03032
biological_process	GO:0001568	blood vessel development	28	0.1189	0.088	0.03155
biological_process	GO:0006508	proteolysis	169	0.1737	0.1158	0.03216
molecular_function	GO:0004197	cysteine-type endopeptidase activity	25	0.1427	0.0884	0.03306
cellular_component	GO:0010494	cytoplasmic stress granule	13	0.2322	0.1026	0.0333
biological_process	GO:0009411	response to UV	16	0.2047	0.1349	0.03334
biological_process	GO:0051149	positive regulation of muscle cell differentiation	10	0.119	0.0465	0.03558
biological_process	GO:0035914	skeletal muscle cell differentiation	14	0.1386	0.0676	0.036
biological_process	GO:0045739	positive regulation of DNA repair	13	0.115	0.0595	0.03605
biological_process	GO:0006096	glycolysis	15	0.0896	0.0607	0.0371
biological_process	GO:0006289	nucleotide-excision repair	42	0.1402	0.0866	0.03778
molecular_function	GO:0001948	glycoprotein binding	12	0.0889	0.0544	0.03795
biological_process	GO:0006094	gluconeogenesis	16	0.1016	0.0737	0.03846
biological_process	GO:0016070	RNA metabolic process	142	0.1125	0.0868	0.03947
biological_process	GO:0030218	erythrocyte differentiation	21	0.1398	0.0998	0.03987
biological_process	GO:0001708	cell fate specification	10	0.1445	0.0481	0.04113
biological_process	GO:0051403	stress-activated MAPK cascade	27	0.0719	0.0423	0.04378
biological_process	GO:0006098	pentose-phosphate shunt	10	0.0997	0.0512	0.04391
molecular_function	GO:0008307	structural constituent of muscle	11	0.1236	0.0694	0.04391
biological_process	GO:0060048	cardiac muscle contraction	13	0.2142	0.0571	0.04415
biological_process	GO:0008630	intrinsic apoptotic signaling pathway in response to DNA damage	21	0.1835	0.1029	0.04547
biological_process	GO:0030335	positive regulation of cell migration	42	0.0893	0.0713	0.04585
biological_process	GO:0042692	muscle cell differentiation	14	0.1005	0.0503	0.04665
molecular_function	GO:0016705	oxidoreductase activity, acting on paired donors, with incorporation or reduction of molecular oxygen	27	0.214	0.1423	0.04683
molecular_function	GO:0020037	heme binding	36	0.1471	0.0799	0.04711
biological_process	GO:0008202	steroid metabolic process	20	0.4433	0.1524	0.04743
biological_process	GO:0016311	dephosphorylation	44	0.1028	0.1024	0.04907
biological_process	GO:0001938	positive regulation of endothelial cell proliferation	20	0.1007	0.0647	0.04945

## Sheet: Table S6
Table S6. Fast evolving genes (FEGs) identified in G. pachycheilus and zebrafish lineages.
Lineage	Gene ID	Gene name	Gene description	P-value	Corrected P-value
G. pachycheilus	ENSDARG00000000489	upf3b	UPF3 regulator of nonsense transcripts homolog B (yeast)	0.000143868	0.0033656
G. pachycheilus	ENSDARG00000000540	asnsd1	asparagine synthetase domain containing 1	0.000446158	0.00705865
G. pachycheilus	ENSDARG00000000861	scrib	scribbled homolog (Drosophila)	0.0052728	0.0381193
G. pachycheilus	ENSDARG00000001447	mier1b	mesoderm induction early response 1b	0.00120602	0.0142921
G. pachycheilus	ENSDARG00000001733	gulp1a	GULP, engulfment adaptor PTB domain containing 1a	2.0261e-05	0.000807788
G. pachycheilus	ENSDARG00000001857	aff4	AF4/FMR2 family, member 4	0.00246625	0.0230797
G. pachycheilus	ENSDARG00000002002	lmcd1	LIM and cysteine-rich domains 1	0.000978319	0.0123508
G. pachycheilus	ENSDARG00000002077	mnat1	menage a trois homolog 1	0.000831103	0.0110564
G. pachycheilus	ENSDARG00000002184	igbp1	immunoglobulin (CD79A) binding protein 1	0.00450846	0.0343042
G. pachycheilus	ENSDARG00000002487	noc3l	nucleolar complex associated 3 homolog (S. cerevisiae)	0.000407366	0.00657955
G. pachycheilus	ENSDARG00000002663	optn	optineurin	0.00193695	0.0196698
G. pachycheilus	ENSDARG00000002710	ncl	nucleolin	5e-09	8.13947e-07
G. pachycheilus	ENSDARG00000002967	pdap1b	pdgfa associated protein 1b	0.000122783	0.00300212
G. pachycheilus	ENSDARG00000002968	a1cf	apobec1 complementation factor	0.00399874	0.0316725
G. pachycheilus	ENSDARG00000002970	ss18	synovial sarcoma translocation, chromosome 18 (H. sapiens)	0.00193964	0.0196698
G. pachycheilus	ENSDARG00000003113	ada	adenosine deaminase	8.26e-07	6.63589e-05
G. pachycheilus	ENSDARG00000003157	nfkbil1	nuclear factor of kappa light polypeptide gene enhancer in B-cells inhibitor-like 1	0.00609264	0.0416623
G. pachycheilus	ENSDARG00000003205	ngly1	N-glycanase 1	0.000964629	0.0123035
G. pachycheilus	ENSDARG00000003382	cwc25	CWC25 spliceosome-associated protein homolog (S. cerevisiae)	0.0040342	0.0318717
G. pachycheilus	ENSDARG00000003564	dohh	deoxyhypusine hydroxylase/monooxygenase	0.000154427	0.00351208
G. pachycheilus	ENSDARG00000003570	hsp90b1	heat shock protein 90, beta (grp94), member 1	0.00206164	0.0204708
G. pachycheilus	ENSDARG00000003642	zfyve19	zinc finger, FYVE domain containing 19	0.00574194	0.0400447
G. pachycheilus	ENSDARG00000003680	runx1t1	runt-related transcription factor 1; translocated to, 1 (cyclin D-related)	6.08e-07	5.15218e-05
G. pachycheilus	ENSDARG00000003869	decr1	2,4-dienoyl CoA reductase 1, mitochondrial	2.4659e-05	0.000965447
G. pachycheilus	ENSDARG00000003931	cndp2	CNDP dipeptidase 2 (metallopeptidase M20 family)	0.000666326	0.00943225
G. pachycheilus	ENSDARG00000003941	rrs1	RRS1 ribosome biogenesis regulator homolog (S. cerevisiae)	0.00490886	0.0360644
G. pachycheilus	ENSDARG00000004055	uhrf1bp1l	UHRF1 (ICBP90) binding protein 1-like	0.00630009	0.0425266
G. pachycheilus	ENSDARG00000004132	usp19	ubiquitin specific peptidase 19	0.00785213	0.0489157
G. pachycheilus	ENSDARG00000004280	seh1l	SEH1-like (S. cerevisiae)	0.0048016	0.0357889
G. pachycheilus	ENSDARG00000004537	kmt2a	lysine (K)-specific methyltransferase 2A	0.000200943	0.0041853
G. pachycheilus	ENSDARG00000004581	sel1l	sel-1 suppressor of lin-12-like (C. elegans)	0.00703215	0.0457913
G. pachycheilus	ENSDARG00000004636	ccdc9	coiled-coil domain containing 9	1.721e-06	0.000123792
G. pachycheilus	ENSDARG00000004697	rxrgb	retinoid X receptor, gamma b	0.000108259	0.00274339
G. pachycheilus	ENSDARG00000004785	cops2	COP9 constitutive photomorphogenic homolog subunit 2 (Arabidopsis)	9.702e-06	0.000461666
G. pachycheilus	ENSDARG00000004798	b4galt4	UDP-Gal:betaGlcNAc beta 1,4- galactosyltransferase, polypeptide 4	6.377e-06	0.000346036
G. pachycheilus	ENSDARG00000004904	gys2	glycogen synthase 2	0.00247286	0.0230797
G. pachycheilus	ENSDARG00000004952	rsad2	radical S-adenosyl methionine domain containing 2	0.000703867	0.00982872
G. pachycheilus	ENSDARG00000004956	zmat2	zinc finger, matrin type 2	0.00102366	0.0126902
G. pachycheilus	ENSDARG00000004979	elovl5	ELOVL family member 5, elongation of long chain fatty acids (yeast)	3.3898e-05	0.00117664
G. pachycheilus	ENSDARG00000005023	fkbp9	FK506 binding protein 9	7.8757e-05	0.002266
G. pachycheilus	ENSDARG00000005112	cdh17	cadherin 17, LI cadherin (liver-intestine)	0.000274094	0.0051601
G. pachycheilus	ENSDARG00000005236	srcap	Snf2-related CREBBP activator protein	0.000163216	0.00364496
G. pachycheilus	ENSDARG00000005561	gfm2	G elongation factor, mitochondrial 2	0.0053468	0.0381932
G. pachycheilus	ENSDARG00000005606	paxip1	PAX interacting (with transcription-activation domain) protein 1	0.00758194	0.0480552
G. pachycheilus	ENSDARG00000005786	ppm1f	protein phosphatase 1F (PP2C domain containing)	0.0071614	0.0461944
G. pachycheilus	ENSDARG00000005828	faima	Fas apoptotic inhibitory molecule a	0.000103242	0.00266106
G. pachycheilus	ENSDARG00000005832	anapc2	anaphase promoting complex subunit 2	0.000347759	0.0059923
G. pachycheilus	ENSDARG00000005941	yes1	v-yes-1 Yamaguchi sarcoma viral oncogene homolog 1	0.000173566	0.003766
G. pachycheilus	ENSDARG00000005972	ric8b	resistance to inhibitors of cholinesterase 8 homolog B	3.2225e-05	0.00113643
G. pachycheilus	ENSDARG00000006145	det1	de-etiolated homolog 1 (Arabidopsis)	0.000469914	0.00735693
G. pachycheilus	ENSDARG00000006219	gnl3	guanine nucleotide binding protein-like 3 (nucleolar)	0.00027247	0.0051601
G. pachycheilus	ENSDARG00000006288	prdm5	PR domain containing 5	0.00037467	0.00628105
G. pachycheilus	ENSDARG00000006345	MED17	mediator complex subunit 17	0.000356903	0.0060821
G. pachycheilus	ENSDARG00000006434	polr1e	polymerase (RNA) I polypeptide E	0.00696741	0.0455607
G. pachycheilus	ENSDARG00000006615	hnf1ba	HNF1 homeobox Ba	0.000495426	0.00760473
G. pachycheilus	ENSDARG00000006642	drg2	developmentally regulated GTP binding protein 2	0.00542653	0.0386289
G. pachycheilus	ENSDARG00000006666	BUD13	BUD13 homolog (S. cerevisiae)	9.652e-06	0.000461666
G. pachycheilus	ENSDARG00000006766	snd1	staphylococcal nuclease domain containing 1	0.00097333	0.0123129
G. pachycheilus	ENSDARG00000006848	PARP9	poly (ADP-ribose) polymerase family, member 9	0	0
G. pachycheilus	ENSDARG00000006911	wnt8b	wingless-type MMTV integration site family, member 8b	0.00664684	0.0442598
G. pachycheilus	ENSDARG00000006926	btd	biotinidase	0.00154625	0.0168104
G. pachycheilus	ENSDARG00000006963	cse1l	chromosome segregation 1-like (S. cerevisiae)	1.1337e-05	0.000511903
G. pachycheilus	ENSDARG00000007092	xab2	XPA binding protein 2	0.0076705	0.048237
G. pachycheilus	ENSDARG00000007172	plxna3	plexin A3	0.0001017	0.00264335
G. pachycheilus	ENSDARG00000007216	abce1	ATP-binding cassette, sub-family E (OABP), member 1	0.00238718	0.0224766
G. pachycheilus	ENSDARG00000007217	wdr55	WD repeat domain 55	0.00127405	0.0147589
G. pachycheilus	ENSDARG00000007219	actn1	actinin, alpha 1	0.00026651	0.00513592
G. pachycheilus	ENSDARG00000007294	aco2	aconitase 2, mitochondrial	0.00371324	0.0301445
G. pachycheilus	ENSDARG00000007362	sft2d1	SFT2 domain containing 1	0.000397782	0.0064904
G. pachycheilus	ENSDARG00000007370	dysf	dysferlin, limb girdle muscular dystrophy 2B (autosomal recessive)	2.5824e-05	0.000980045
G. pachycheilus	ENSDARG00000007385	cct7	chaperonin containing TCP1, subunit 7 (eta)	7.5271e-05	0.00220773
G. pachycheilus	ENSDARG00000007526	ndufs2	NADH dehydrogenase (ubiquinone) Fe-S protein 2	0.00110834	0.013391
G. pachycheilus	ENSDARG00000007744	tsr1	TSR1, 20S rRNA accumulation, homolog (yeast)	0.00310661	0.0268401
G. pachycheilus	ENSDARG00000007825	map2k1	mitogen-activated protein kinase kinase 1	0.00773848	0.0484517
G. pachycheilus	ENSDARG00000007869	ehd3	EH-domain containing 3	9.4409e-05	0.00255883
G. pachycheilus	ENSDARG00000007901	crnkl1	crooked neck pre-mRNA splicing factor-like 1 (Drosophila)	0.00235039	0.0221977
G. pachycheilus	ENSDARG00000007923	ptpn1	protein tyrosine phosphatase, non-receptor type 1	3.34e-07	3.03842e-05
G. pachycheilus	ENSDARG00000007996	pou2f1b	POU class 2 homeobox 1b	5.9579e-05	0.00183361
G. pachycheilus	ENSDARG00000008014	nudt17	nudix (nucleoside diphosphate linked moiety X)-type motif 17	0.00153345	0.01673
G. pachycheilus	ENSDARG00000008032	sart3	squamous cell carcinoma antigen recognised by T cells 3	0.000902795	0.011782
G. pachycheilus	ENSDARG00000008060	scara3	scavenger receptor class A, member 3	0.000805574	0.0108494
G. pachycheilus	ENSDARG00000008142	stxbp3	syntaxin binding protein 3	0.0054593	0.0388175
G. pachycheilus	ENSDARG00000008184	mia3	melanoma inhibitory activity family, member 3	0.00173964	0.0181781
G. pachycheilus	ENSDARG00000008239	mocs3	molybdenum cofactor synthesis 3	3.228e-06	0.000201701
G. pachycheilus	ENSDARG00000008249	ptchd4	patched domain containing 4	0.00301025	0.0265262
G. pachycheilus	ENSDARG00000008366	mpp7	membrane protein, palmitoylated 7 (MAGUK p55 subfamily member 7)	2.5364e-05	0.000980045
G. pachycheilus	ENSDARG00000008433	unc45b	unc-45 homolog B (C. elegans)	0.00374389	0.0301951
G. pachycheilus	ENSDARG00000008447	fkbp4	FK506 binding protein 4	0.000251967	0.00494815
G. pachycheilus	ENSDARG00000008490	ltv1	LTV1 homolog (S. cerevisiae)	4.3e-08	5.42853e-06
G. pachycheilus	ENSDARG00000008502	pno1	partner of NOB1 homolog (S. cerevisiae)	0.0043944	0.0336849
G. pachycheilus	ENSDARG00000008740	esf1	ESF1, nucleolar pre-rRNA processing protein, homolog (S. cerevisiae)	0.00382018	0.0306506
G. pachycheilus	ENSDARG00000008829	chga	chromogranin A	0.0007427	0.0102096
G. pachycheilus	ENSDARG00000008884	hprt1	hypoxanthine phosphoribosyltransferase 1	0.00110644	0.013391
G. pachycheilus	ENSDARG00000008904	smarca2	SWI/SNF related, matrix associated, actin dependent regulator of chromatin, subfamily a, member 2	3.1994e-05	0.00113643
G. pachycheilus	ENSDARG00000008947	rtf1	Rtf1, Paf1/RNA polymerase II complex component, homolog (S. cerevisiae)	0.000246955	0.00490526
G. pachycheilus	ENSDARG00000008979	golga1	golgin A1	3.6882e-05	0.00122662
G. pachycheilus	ENSDARG00000009001	pdip5	protein disulfide isomerase-related protein (provisional)	0.000533719	0.00803306
G. pachycheilus	ENSDARG00000009018	rhbg	Rhesus blood group, B glycoprotein	0.000397095	0.0064904
G. pachycheilus	ENSDARG00000009074	cbr4	carbonyl reductase 4	0.00130194	0.0149421
G. pachycheilus	ENSDARG00000009250	etfb	electron-transfer-flavoprotein, beta polypeptide	0.000274108	0.0051601
G. pachycheilus	ENSDARG00000009253	C17H14orf166	chromosome 14 open reading frame 166	0.00060783	0.00884283
G. pachycheilus	ENSDARG00000009488	gipc2	GIPC PDZ domain containing family, member 2	0.00210813	0.0207988
G. pachycheilus	ENSDARG00000009735	gigfy2	GRB10 interacting GYF protein 2	0.000648207	0.00926053
G. pachycheilus	ENSDARG00000009740	ppp1r7	protein phosphatase 1, regulatory (inhibitor) subunit 7	8.515e-06	0.000431752
G. pachycheilus	ENSDARG00000009748	dffb	DNA fragmentation factor, beta polypeptide (caspase-activated DNase)	0.000633312	0.00911028
G. pachycheilus	ENSDARG00000009753	sf3b14	splicing factor 3B	0.00678763	0.0449381
G. pachycheilus	ENSDARG00000009754	zc3h11a	zinc finger CCCH-type containing 11A	9.5554e-05	0.00255883
G. pachycheilus	ENSDARG00000009771	ppme1	protein phosphatase methylesterase 1	0.0019267	0.0196405
G. pachycheilus	ENSDARG00000009830	hdlbpa	high density lipoprotein-binding protein a	4e-09	7.06971e-07
G. pachycheilus	ENSDARG00000009864	ddx55	DEAD (Asp-Glu-Ala-Asp) box polypeptide 55	0.000106327	0.00270674
G. pachycheilus	ENSDARG00000009886	rnf114	ring finger protein 114	0.00016694	0.00369419
G. pachycheilus	ENSDARG00000009939	micu2	mitochondrial calcium uptake 2	0.000565811	0.00841372
G. pachycheilus	ENSDARG00000010270	fezf1	FEZ family zinc finger 1	0.00244575	0.0229233
G. pachycheilus	ENSDARG00000010381	rnf2	ring finger protein 2	0.00327468	0.027636
G. pachycheilus	ENSDARG00000010437	fam46c	family with sequence similarity 46, member C	0.000378097	0.00630062
G. pachycheilus	ENSDARG00000010531	scamp4	secretory carrier membrane protein 4	0.00315211	0.0270443
G. pachycheilus	ENSDARG00000010654	ARHGAP42	Rho GTPase activating protein 42	0.0075958	0.0480938
G. pachycheilus	ENSDARG00000010721	2014-09-06	septin 6	0.000853924	0.0112871
G. pachycheilus	ENSDARG00000010853	cmtm6	CKLF-like MARVEL transmembrane domain containing 6	0.00347122	0.0287456
G. pachycheilus	ENSDARG00000010962	fkbp7	FK506 binding protein 7	0.00166446	0.017656
G. pachycheilus	ENSDARG00000010965	psma8	proteasome (prosome, macropain) subunit, alpha type, 8	0.00799804	0.049575
G. pachycheilus	ENSDARG00000011146	uqcrb	ubiquinol-cytochrome c reductase binding protein	0.00618354	0.0420807
G. pachycheilus	ENSDARG00000011175	atp6v1d	ATPase, H+ transporting, V1 subunit D	0.000652025	0.00928203
G. pachycheilus	ENSDARG00000011299	blzf1	basic leucine zipper nuclear factor 1	0.00514713	0.037459
G. pachycheilus	ENSDARG00000011312	stk3	serine/threonine kinase 3 (STE20 homolog, yeast)	0.00237059	0.0223544
G. pachycheilus	ENSDARG00000011370	fyna	FYN oncogene related to SRC, FGR, YES a	0.00340485	0.0285012
G. pachycheilus	ENSDARG00000011390	NPR2	natriuretic peptide receptor B/guanylate cyclase B (atrionatriuretic peptide receptor B)	8.1538e-05	0.00233516
G. pachycheilus	ENSDARG00000011410	AADAT	aminoadipate aminotransferase	0.00307356	0.026763
G. pachycheilus	ENSDARG00000011487	gnaq	guanine nucleotide binding protein (G protein), q polypeptide	2.168e-06	0.000147376
G. pachycheilus	ENSDARG00000011515	ORAI1	ORAI calcium release-activated calcium modulator 1	0.00104192	0.0128328
G. pachycheilus	ENSDARG00000011564	sfpq	splicing factor proline/glutamine rich (polypyrimidine tract binding protein associated)	0.000266124	0.00513592
G. pachycheilus	ENSDARG00000011615	mybpc3	myosin binding protein C, cardiac	1.0196e-05	0.000477822
G. pachycheilus	ENSDARG00000011618	slc26a2	solute carrier family 26 (sulfate transporter), member 2	0.000119594	0.00294382
G. pachycheilus	ENSDARG00000011723	C2H5orf22	chromosome 5 open reading frame 22	0.00278679	0.0252033
G. pachycheilus	ENSDARG00000011770	dhrs12	dehydrogenase/reductase (SDR family) member 12	0.00035858	0.00609389
G. pachycheilus	ENSDARG00000011885	mrpl19	mitochondrial ribosomal protein L19	0.000923064	0.0119106
G. pachycheilus	ENSDARG00000011909	itpr2	inositol 1,4,5-triphosphate receptor, type 2	3e-09	5.62364e-07
G. pachycheilus	ENSDARG00000011945	slc35e1	solute carrier family 35, member E1	0.00141419	0.0157342
G. pachycheilus	ENSDARG00000012138	sgce	sarcoglycan, epsilon	0.000309091	0.00558463
G. pachycheilus	ENSDARG00000012294	ap1g1	adaptor-related protein complex 1, gamma 1 subunit	0.000219179	0.00451947
G. pachycheilus	ENSDARG00000012495	mphosph10	M-phase phosphoprotein 10 (U3 small nucleolar ribonucleoprotein)	0.0018805	0.019388
G. pachycheilus	ENSDARG00000012656	atf6	activating transcription factor 6	0.00220278	0.0213222
G. pachycheilus	ENSDARG00000013058	ascc2	activating signal cointegrator 1 complex subunit 2	0.000102757	0.00265964
G. pachycheilus	ENSDARG00000013236	dhcr24	24-dehydrocholesterol reductase	0.00794778	0.049412
G. pachycheilus	ENSDARG00000013333	ndufa10	NADH dehydrogenase (ubiquinone) 1 alpha subcomplex, 10	3.6157e-05	0.00122028
G. pachycheilus	ENSDARG00000013489	gltscr2	glioma tumor suppressor candidate region gene 2	1.9489e-05	0.000787967
G. pachycheilus	ENSDARG00000013542	lpgat1	lysophosphatidylglycerol acyltransferase 1	0.00188538	0.0193986
G. pachycheilus	ENSDARG00000013575	rfx2	regulatory factor X, 2 (influences HLA class II expression)	0.000474585	0.00738147
G. pachycheilus	ENSDARG00000013653	eltd1	EGF, latrophilin and seven transmembrane domain containing 1	2.6582e-05	0.00099058
G. pachycheilus	ENSDARG00000013667	tbck	TBC1 domain containing kinase	0.00189484	0.0193986
G. pachycheilus	ENSDARG00000013828	snx13	sorting nexin 13	0.00653187	0.043716
G. pachycheilus	ENSDARG00000013841	abl2	v-abl Abelson murine leukemia viral oncogene homolog 2	0	0
G. pachycheilus	ENSDARG00000014139	srp72	signal recognition particle 72	0.00533111	0.0381932
G. pachycheilus	ENSDARG00000014366	luc7l3	LUC7-like 3 (S. cerevisiae)	0.00669609	0.0444442
G. pachycheilus	ENSDARG00000014386	galnt6	UDP-N-acetyl-alpha-D-galactosamine:polypeptide N-acetylgalactosaminyltransferase 6 (GalNAc-T6)	0.00302322	0.0265648
G. pachycheilus	ENSDARG00000014536	pfdn1	prefoldin subunit 1	0.00332166	0.0279562
G. pachycheilus	ENSDARG00000014692	znf622	zinc finger protein 622	0.00617597	0.0420755
G. pachycheilus	ENSDARG00000014806	ptplb	protein tyrosine phosphatase-like (proline instead of catalytic arginine), member b	0.000547823	0.00820541
G. pachycheilus	ENSDARG00000015057	ube2d4	ubiquitin-conjugating enzyme E2D 4 (putative)	0.000312136	0.00558463
G. pachycheilus	ENSDARG00000015221	nsrp1	nuclear speckle splicing regulatory protein 1	0.00270297	0.0246616
G. pachycheilus	ENSDARG00000015236	pycrl	pyrroline-5-carboxylate reductase-like	1.513e-06	0.000111422
G. pachycheilus	ENSDARG00000015254	fzr1	fizzy/cell division cycle 20 related 1 (Drosophila)	0.00166684	0.017656
G. pachycheilus	ENSDARG00000015567	zic1	zic family member 1 (odd-paired homolog, Drosophila)	0.00385385	0.0308807
G. pachycheilus	ENSDARG00000015628	psmd10	proteasome (prosome, macropain) 26S subunit, non-ATPase, 10	0.0016003	0.0172464
G. pachycheilus	ENSDARG00000015793	creb3l1	cAMP responsive element binding protein 3-like 1	0.000970315	0.0123129
G. pachycheilus	ENSDARG00000015805	cgnl1	cingulin-like 1	0.000251864	0.00494815
G. pachycheilus	ENSDARG00000015824	lemd3	LEM domain containing 3	0.005793	0.0402646
G. pachycheilus	ENSDARG00000015889	zc3h15	zinc finger CCCH-type containing 15	0.000920106	0.0119106
G. pachycheilus	ENSDARG00000015921	pwp1	PWP1 homolog (S. cerevisiae)	0.00320167	0.0272592
G. pachycheilus	ENSDARG00000015930	rwdd1	RWD domain containing 1	2.568e-06	0.000167999
G. pachycheilus	ENSDARG00000016065	tlr3	toll-like receptor 3	0.00010379	0.00266409
G. pachycheilus	ENSDARG00000016080	nob1	NIN1/RPN12 binding protein 1 homolog (S. cerevisiae)	0.000128049	0.0030826
G. pachycheilus	ENSDARG00000016153	dag1	dystroglycan 1	0.00331965	0.0279562
G. pachycheilus	ENSDARG00000016212	nup214	nucleoporin 214	0.00285932	0.0255603
G. pachycheilus	ENSDARG00000016280	eif1ad	eukaryotic translation initiation factor 1A domain containing	0.00389378	0.03112
G. pachycheilus	ENSDARG00000016300	ebf3	early B-cell factor 3	0.00102984	0.0127412
G. pachycheilus	ENSDARG00000016319	c9	complement component 9	9.5062e-05	0.00255883
G. pachycheilus	ENSDARG00000016345	ncoa5	nuclear receptor coactivator 5	0.00152081	0.0166508
G. pachycheilus	ENSDARG00000016350	cap1	Cap1 CAP, adenylate cyclase-associated protein 1	0.000169592	0.00372882
G. pachycheilus	ENSDARG00000016447	ythdf1	YTH domain family, member 1	0.00130916	0.014974
G. pachycheilus	ENSDARG00000016457	irf9	interferon regulatory factor 9	0.000399748	0.0064904
G. pachycheilus	ENSDARG00000016484	dkc1	dyskeratosis congenita 1, dyskerin	0.00132288	0.0150707
G. pachycheilus	ENSDARG00000016528	C20H2orf44	chromosome 2 open reading frame 44	0.002278	0.0217828
G. pachycheilus	ENSDARG00000016548	eif5b	eukaryotic translation initiation factor 5B	0.000819279	0.0109698
G. pachycheilus	ENSDARG00000016608	fra10ac1	fragile site, folic acid type, rare, candidate 1	0.00539243	0.0384303
G. pachycheilus	ENSDARG00000016630	tprb	translocated promoter region b (to activated MET oncogene)	4e-09	7.06971e-07
G. pachycheilus	ENSDARG00000016656	mgme1	mitochondrial genome maintenance exonuclease 1	0.000215261	0.00445353
G. pachycheilus	ENSDARG00000016695	p2rx1	purinergic receptor P2X, ligand-gated ion channel, 1	0.00704078	0.0457913
G. pachycheilus	ENSDARG00000016775	aqr	aquarius homolog (mouse)	5.8527e-05	0.00181627
G. pachycheilus	ENSDARG00000016964	MCUR1	mitochondrial calcium uniporter regulator 1	0.00462489	0.0348897
G. pachycheilus	ENSDARG00000017037	ikbkg	inhibitor of kappa light polypeptide gene enhancer in B-cells, kinase gamma	0.0076498	0.048237
G. pachycheilus	ENSDARG00000017047	slc27a4	solute carrier family 27 (fatty acid transporter), member 4	0.00061733	0.00894333
G. pachycheilus	ENSDARG00000017272	eapp	e2f-associated phosphoprotein	0.0011163	0.013401
G. pachycheilus	ENSDARG00000017315	larp7	La ribonucleoprotein domain family, member 7	1.807e-06	0.000127024
G. pachycheilus	ENSDARG00000017355	rsph9	radial spoke head 9 homolog	4.83e-07	4.26834e-05
G. pachycheilus	ENSDARG00000017445	eif3i	eukaryotic translation initiation factor 3, subunit I	0.00708277	0.0458785
G. pachycheilus	ENSDARG00000017661	braf	v-raf murine sarcoma viral oncogene homolog B1	0.00175733	0.0182396
G. pachycheilus	ENSDARG00000017696	diexf	digestive organ expansion factor homolog	0.00345931	0.0287266
G. pachycheilus	ENSDARG00000017986	vps13d	vacuolar protein sorting 13D (yeast)	7.218e-06	0.00038002
G. pachycheilus	ENSDARG00000018066	ptchd1	patched domain containing 1	0.00569451	0.0398487
G. pachycheilus	ENSDARG00000018178	pgm2	phosphoglucomutase 2	0.0048135	0.0357889
G. pachycheilus	ENSDARG00000018241	mfap1	microfibrillar-associated protein 1	4.4913e-05	0.00143954
G. pachycheilus	ENSDARG00000018325	taf5	TAF5 RNA polymerase II, TATA box binding protein (TBP)-associated factor	3.1681e-05	0.00113282
G. pachycheilus	ENSDARG00000018383	frzb	frizzled-related protein	0.000604295	0.00884283
G. pachycheilus	ENSDARG00000018492	znf503	zinc finger protein 503	6.027e-06	0.000332884
G. pachycheilus	ENSDARG00000018574	sf3b4	splicing factor 3b, subunit 4	0.00174482	0.0182014
G. pachycheilus	ENSDARG00000018618	cpsf6	cleavage and polyadenylation specific factor 6	5.8722e-05	0.00181627
G. pachycheilus	ENSDARG00000018698	carm1	coactivator-associated arginine methyltransferase 1	7.121e-05	0.00210768
G. pachycheilus	ENSDARG00000018847	UTP20	UTP20, small subunit (SSU) processome component, homolog (yeast)	3.4428e-05	0.00117664
G. pachycheilus	ENSDARG00000018904	cstf3	cleavage stimulation factor, 3' pre-RNA, subunit 3	0.00173785	0.0181781
G. pachycheilus	ENSDARG00000018936	zcchc17	zinc finger, CCHC domain containing 17	0.00142892	0.0158694
G. pachycheilus	ENSDARG00000019008	erp44	endoplasmic reticulum protein 44	0.000382954	0.0063341
G. pachycheilus	ENSDARG00000019116	ing1	inhibitor of growth family, member 1	0.000144178	0.0033656
G. pachycheilus	ENSDARG00000019213	CTBP1	C-terminal binding protein 1	0	0
G. pachycheilus	ENSDARG00000019236	gsr	glutathione reductase	0.000690992	0.00967076
G. pachycheilus	ENSDARG00000019326	prpsap2	phosphoribosyl pyrophosphate synthetase-associated protein 2	3.2333e-05	0.00113643
G. pachycheilus	ENSDARG00000019364	mbip	MAP3K12 binding inhibitory protein 1	0.00456314	0.0345503
G. pachycheilus	ENSDARG00000019501	pcnxl3	pecanex-like 3 (Drosophila)	0.00294297	0.0261569
G. pachycheilus	ENSDARG00000019530	hdgfrp2	hepatoma-derived growth factor, related protein 2	1.5557e-05	0.000641571
G. pachycheilus	ENSDARG00000019566	neurod	neurogenic differentiation	0.000138732	0.00327556
G. pachycheilus	ENSDARG00000019774	zhx3	zinc fingers and homeoboxes 3	3.4052e-05	0.00117664
G. pachycheilus	ENSDARG00000019861	fgl2	fibrinogen-like 2	0.000189545	0.00398818
G. pachycheilus	ENSDARG00000019924	cmpk	cytidylate kinase	0.00189396	0.0193986
G. pachycheilus	ENSDARG00000020204	nf2a	neurofibromin 2a (merlin)	2e-09	4.26621e-07
G. pachycheilus	ENSDARG00000020241	icmt	isoprenylcysteine carboxyl methyltransferase	0.000297129	0.00542195
G. pachycheilus	ENSDARG00000020242	fermt2	fermitin family homolog 2 (Drosophila)	0.0065369	0.043716
G. pachycheilus	ENSDARG00000020289	pif1	PIF1 5'-to-3' DNA helicase homolog (S. cerevisiae)	0.00681	0.0449381
G. pachycheilus	ENSDARG00000020334	ptpn11a	protein tyrosine phosphatase, non-receptor type 11, a	0.000272425	0.0051601
G. pachycheilus	ENSDARG00000020363	snrnp25	small nuclear ribonucleoprotein 25	0.00406974	0.0319891
G. pachycheilus	ENSDARG00000020442	snx5	sorting nexin 5	3.91e-07	3.5054e-05
G. pachycheilus	ENSDARG00000020449	yipf3	Yip1 domain family, member 3	0.000338998	0.00592385
G. pachycheilus	ENSDARG00000020595	gnl3l	guanine nucleotide binding protein-like 3 (nucleolar)-like	0.00253841	0.0235003
G. pachycheilus	ENSDARG00000020621	ap1b1	adaptor-related protein complex 1, beta 1 subunit	0	0
G. pachycheilus	ENSDARG00000020693	sesn1	sestrin 1	0.00168929	0.0178631
G. pachycheilus	ENSDARG00000020761	arrdc2	arrestin domain containing 2	0	0
G. pachycheilus	ENSDARG00000020781	col4a2	collagen, type IV, alpha 2	0.000296872	0.00542195
G. pachycheilus	ENSDARG00000020890	tmod4	tropomodulin 4 (muscle)	0.0048674	0.0359305
G. pachycheilus	ENSDARG00000020895	bag1	BCL2-associated athanogene 1	0.00372958	0.0301951
G. pachycheilus	ENSDARG00000020960	hgs	hepatocyte growth factor-regulated tyrosine kinase substrate	0.00248373	0.0231391
G. pachycheilus	ENSDARG00000021004	c5	complement component 5	0	0
G. pachycheilus	ENSDARG00000021048	clptm1l	cleft lip and palate associated transmembrane protein 1, like	0.00072004	0.00994234
G. pachycheilus	ENSDARG00000021082	sec31a	sec31 homolog A (S. cerevisiae)	0.00249248	0.0231857
G. pachycheilus	ENSDARG00000021324	nsun4	NOL1/NOP2/Sun domain family, member 4	0.00262046	0.0241223
G. pachycheilus	ENSDARG00000021378	phf21ab	PHD finger protein 21Ab	0.00761288	0.0481526
G. pachycheilus	ENSDARG00000021399	yipf2	Yip1 domain family, member 2	0.00285131	0.0255479
G. pachycheilus	ENSDARG00000021812	cherp	calcium homeostasis endoplasmic reticulum protein	0.0074967	0.0476614
G. pachycheilus	ENSDARG00000021899	b4galt7	xylosylprotein beta 1,4-galactosyltransferase, polypeptide 7 (galactosyltransferase I)	0.0017507	0.0182321
G. pachycheilus	ENSDARG00000021938	smad9	MAD homolog 9 (Drosophila)	0	0
G. pachycheilus	ENSDARG00000021945	ddx23	DEAD (Asp-Glu-Ala-Asp) box polypeptide 23	7.8e-08	8.77287e-06
G. pachycheilus	ENSDARG00000022309	dspa	desmoplakin a	3.4639e-05	0.00117735
G. pachycheilus	ENSDARG00000022315	atp6v1g1	ATPase, H+ transporting, V1 subunit G isoform 1	0.00444798	0.0340114
G. pachycheilus	ENSDARG00000022660	armc2	armadillo repeat containing 2	0.00769752	0.048293
G. pachycheilus	ENSDARG00000022730	aasdh	aminoadipate-semialdehyde dehydrogenase	0.00024969	0.00493477
G. pachycheilus	ENSDARG00000022763	HPCAL1	hippocalcin-like 1	0.000483681	0.00744291
G. pachycheilus	ENSDARG00000023508	ankrd49	ankyrin repeat domain 49	0.000246216	0.00490526
G. pachycheilus	ENSDARG00000023648	idh3g	isocitrate dehydrogenase 3 (NAD+) gamma	0.000178934	0.00383005
G. pachycheilus	ENSDARG00000024004	cacna1da	calcium channel, voltage-dependent, L type, alpha 1D subunit, a	0.00455762	0.0345503
G. pachycheilus	ENSDARG00000024037	pcyox1	prenylcysteine oxidase 1	0.00263425	0.0241772
G. pachycheilus	ENSDARG00000024314	herpud1	homocysteine-inducible, endoplasmic reticulum stress-inducible, ubiquitin-like domain member 1	0.00598314	0.0411698
G. pachycheilus	ENSDARG00000024324	arhgap1	Rho GTPase activating protein 1	9e-09	1.32557e-06
G. pachycheilus	ENSDARG00000024465	mrps18a	mitochondrial ribosomal protein S18A	0.000344369	0.00596713
G. pachycheilus	ENSDARG00000024479	pigk	phosphatidylinositol glycan, class K	0.00609511	0.0416623
G. pachycheilus	ENSDARG00000024933	spast	spastin	0.00130956	0.014974
G. pachycheilus	ENSDARG00000025147	cd63	Cd63 antigen	7.8473e-05	0.002266
G. pachycheilus	ENSDARG00000025220	sppl3	signal peptide peptidase 3	0.000398786	0.0064904
G. pachycheilus	ENSDARG00000025233	lipt1	lipoyltransferase 1	0.00527484	0.0381193
G. pachycheilus	ENSDARG00000025375	idh1	isocitrate dehydrogenase 1 (NADP+), soluble	0.00782173	0.0488246
G. pachycheilus	ENSDARG00000025467	aatf	apoptosis antagonizing transcription factor	0.00325382	0.0275728
G. pachycheilus	ENSDARG00000025549	ndufaf1	NADH dehydrogenase (ubiquinone) 1 alpha subcomplex, assembly factor 1	0.000247404	0.00490526
G. pachycheilus	ENSDARG00000025554	WDR83OS	WD repeat domain 83 opposite strand	0.00151414	0.0166367
G. pachycheilus	ENSDARG00000025850	rps21	ribosomal protein S21	0.00346218	0.0287266
G. pachycheilus	ENSDARG00000025972	mcts1	malignant T cell amplified sequence 1	0.00289465	0.0258016
G. pachycheilus	ENSDARG00000026369	dbi	diazepam binding inhibitor (GABA receptor modulator, acyl-CoA binding protein)	0.00311768	0.0268607
G. pachycheilus	ENSDARG00000026473	six1b	sine oculis homeobox homolog 1b	0.000463927	0.00730242
G. pachycheilus	ENSDARG00000026499	ppm1e	protein phosphatase 1E (PP2C domain containing)	0.0010181	0.0126465
G. pachycheilus	ENSDARG00000026500	xkr9	XK, Kell blood group complex subunit-related family, member 9	0.000159213	0.00359449
G. pachycheilus	ENSDARG00000026767	nol11	nucleolar protein 11	1.238e-06	9.22683e-05
G. pachycheilus	ENSDARG00000026804	mcu	mitochondrial calcium uniporter	0	0
G. pachycheilus	ENSDARG00000026811	extl3	exostoses (multiple)-like 3	0.00393677	0.0312617
G. pachycheilus	ENSDARG00000027017	ppp2r5a	protein phosphatase 2, regulatory subunit B', alpha isoform	7e-09	1.08255e-06
G. pachycheilus	ENSDARG00000027046	scyl3	SCY1-like 3 (S. cerevisiae)	0.00326543	0.0276236
G. pachycheilus	ENSDARG00000027109	zfr	zinc finger RNA binding protein	8.753e-06	0.000440212
G. pachycheilus	ENSDARG00000027172	phactr2	phosphatase and actin regulator 2	2.6453e-05	0.00099058
G. pachycheilus	ENSDARG00000027501	usp20	ubiquitin specific protease 20	1.198e-05	0.000537017
G. pachycheilus	ENSDARG00000027852	plekhf1	pleckstrin homology domain containing, family F (with FYVE domain) member 1	0.00622044	0.0422362
G. pachycheilus	ENSDARG00000028533	macf1	microtubule-actin crosslinking factor 1	0	0
G. pachycheilus	ENSDARG00000028546	ndufs1	NADH dehydrogenase (ubiquinone) Fe-S protein 1	9.8e-08	1.08255e-05
G. pachycheilus	ENSDARG00000028748	tm9sf3	transmembrane 9 superfamily member 3	0.00220598	0.0213222
G. pachycheilus	ENSDARG00000028793	nlk2	nemo like kinase, type 2	0	0
G. pachycheilus	ENSDARG00000028937	taf1b	TATA box binding protein (Tbp)-associated factor, RNA polymerase I, B	0	0
G. pachycheilus	ENSDARG00000029058	rbb4	retinoblastoma binding protein 4	1e-09	2.20929e-07
G. pachycheilus	ENSDARG00000029252	ssb	Sjogren syndrome antigen B (autoantigen La)	7.8359e-05	0.002266
G. pachycheilus	ENSDARG00000029307	C24H18orf8	chromosome 18 open reading frame 8	0.00370647	0.0301445
G. pachycheilus	ENSDARG00000029480	specc1	sperm antigen with calponin homology and coiled-coil domains 1	2.037e-06	0.00014001
G. pachycheilus	ENSDARG00000029766	nr1i2	nuclear receptor subfamily 1, group I, member 2	0.00566463	0.0397987
G. pachycheilus	ENSDARG00000029928	ap3m1	adaptor-related protein complex 3, mu 1 subunit	0.00474684	0.0355496
G. pachycheilus	ENSDARG00000030237	pgrmc2	progesterone receptor membrane component 2	0.00305569	0.0267362
G. pachycheilus	ENSDARG00000030297	AL929022.1	Uncharacterized protein	0.00561505	0.0395612
G. pachycheilus	ENSDARG00000030307	hspa12b	heat shock protein 12B	0.00202913	0.0202781
G. pachycheilus	ENSDARG00000030448	sppl2	signal peptide peptidase-like 2	0.000608963	0.00884283
G. pachycheilus	ENSDARG00000030490	sptb	spectrin, beta, erythrocytic	5.716e-06	0.000319387
G. pachycheilus	ENSDARG00000030614	syt1a	synaptotagmin Ia	0.000668129	0.00943618
G. pachycheilus	ENSDARG00000030830	cmtr1	cap methyltransferase 1	0.000262748	0.00509517
G. pachycheilus	ENSDARG00000030872	cetp	cholesteryl ester transfer protein, plasma	0.000135603	0.00321395
G. pachycheilus	ENSDARG00000030964	pde12	phosphodiesterase 12	4.874e-06	0.000276611
G. pachycheilus	ENSDARG00000031346	rbm17	RNA binding motif protein 17	0.00681409	0.0449381
G. pachycheilus	ENSDARG00000031632	chst10	carbohydrate sulfotransferase 10	0.00375649	0.0302573
G. pachycheilus	ENSDARG00000031768	roraa	RAR-related orphan receptor A, paralog a	2.7454e-05	0.0010109
G. pachycheilus	ENSDARG00000031774	pus7	pseudouridylate synthase 7 homolog (S. cerevisiae)	2.5511e-05	0.000980045
G. pachycheilus	ENSDARG00000031796	ache	acetylcholinesterase	1.5311e-05	0.000635663
G. pachycheilus	ENSDARG00000031890	tcp11l1	t-complex 11 (mouse)-like 1	0.00188843	0.0193986
G. pachycheilus	ENSDARG00000032117	ddx1	DEAD (Asp-Glu-Ala-Asp) box polypeptide 1	1.29e-07	1.32999e-05
G. pachycheilus	ENSDARG00000032261	rngtt	RNA guanylyltransferase and 5'-phosphatase	0.00170447	0.017993
G. pachycheilus	ENSDARG00000032324	epb41l5	erythrocyte membrane protein band 4.1 like 5	0.00284361	0.0255479
G. pachycheilus	ENSDARG00000032431	mpv17	MpV17 transgene, murine homolog, glomerulosclerosis	0.000310678	0.00558463
G. pachycheilus	ENSDARG00000032552	2014-03-05	membrane-associated ring finger (C3HC4) 5	9.5278e-05	0.00255883
G. pachycheilus	ENSDARG00000032584	thnsl2	threonine synthase-like 2 (S. cerevisiae)	0.00012545	0.00305525
G. pachycheilus	ENSDARG00000032623	rcan3	regulator of calcineurin family member 3	0.00748978	0.0476614
G. pachycheilus	ENSDARG00000032738	dusp7	dual specificity phosphatase 7	0.00301855	0.0265615
G. pachycheilus	ENSDARG00000032761	pde4d	phosphodiesterase 4D, cAMP-specific	2.5e-08	3.36196e-06
G. pachycheilus	ENSDARG00000032799	kcnd2	potassium voltage-gated channel, Shal-related subfamily, member 2	4.134e-06	0.000248281
G. pachycheilus	ENSDARG00000032802	ktn1	kinectin 1	9.66e-06	0.000461666
G. pachycheilus	ENSDARG00000033099	kif7	kinesin family member 7	0.000111645	0.00278482
G. pachycheilus	ENSDARG00000033121	rangrf	RAN guanine nucleotide release factor	0.0053235	0.0381932
G. pachycheilus	ENSDARG00000033134	ndufaf7	NADH dehydrogenase (ubiquinone) complex I, assembly factor 7	0.00589991	0.0407786
G. pachycheilus	ENSDARG00000033259	dis3l2	DIS3 mitotic control homolog (S. cerevisiae)-like 2	0.000655407	0.00929896
G. pachycheilus	ENSDARG00000033418	gpatch1	G patch domain containing 1	2.0537e-05	0.000809184
G. pachycheilus	ENSDARG00000033437	rps6ka1	ribosomal protein S6 kinase a, polypeptide 1	0.000924201	0.0119106
G. pachycheilus	ENSDARG00000033707	jade1	jade family PHD finger 1	3.383e-06	0.000209272
G. pachycheilus	ENSDARG00000033978	nxn	nucleoredoxin	0.00153329	0.01673
G. pachycheilus	ENSDARG00000034160	slc4a1ap	solute carrier family 4 (anion exchanger), member 1, adaptor protein	0.00210112	0.0207628
G. pachycheilus	ENSDARG00000034174	mrrf	mitochondrial ribosome recycling factor	7.55e-07	6.21856e-05
G. pachycheilus	ENSDARG00000034195	top2b	topoisomerase (DNA) II beta	6.8e-08	7.93675e-06
G. pachycheilus	ENSDARG00000034268	slit3	slit (Drosophila) homolog 3	0.000823064	0.0109935
G. pachycheilus	ENSDARG00000034568	fitm2	fat storage-inducing transmembrane protein 2	0.000200927	0.0041853
G. pachycheilus	ENSDARG00000034693	mysm1	Myb-like, SWIRM and MPN domains 1	0.00123328	0.0144765
G. pachycheilus	ENSDARG00000034907	paqr7b	progestin and adipoQ receptor family member VII, b	0.00162598	0.0174219
G. pachycheilus	ENSDARG00000035066	ubtf	upstream binding transcription factor, RNA polymerase I	0.000223959	0.00460269
G. pachycheilus	ENSDARG00000035152	ap2b1	adaptor-related protein complex 2, beta 1 subunit	0.00024267	0.00487389
G. pachycheilus	ENSDARG00000035167	mrpl48	mitochondrial ribosomal protein L48	0.000871125	0.0114655
G. pachycheilus	ENSDARG00000035175	schip1	schwannomin interacting protein 1	0.00272107	0.0247902
G. pachycheilus	ENSDARG00000035253	npr3	natriuretic peptide receptor 3	0.000370815	0.0062503
G. pachycheilus	ENSDARG00000035264	riok2	RIO kinase 2 (yeast)	0.00310229	0.0268401
G. pachycheilus	ENSDARG00000035427	surf6	surfeit 6	0.000161874	0.00362809
G. pachycheilus	ENSDARG00000035468	slc25a25b	solute carrier family 25 (mitochondrial carrier; phosphate carrier), member 25b	0.00522514	0.037893
G. pachycheilus	ENSDARG00000035552	agtr2	angiotensin II receptor, type 2	0.000990141	0.0124479
G. pachycheilus	ENSDARG00000035559	tp53	tumor protein p53	0.000555799	0.00830476
G. pachycheilus	ENSDARG00000035564	dgcr8	DiGeorge syndrome critical region gene 8	0.00445922	0.0340552
G. pachycheilus	ENSDARG00000035571	abhd17b	abhydrolase domain containing 17B	0.00707158	0.0458785
G. pachycheilus	ENSDARG00000035631	sdf2l1	stromal cell-derived factor 2-like 1	4.2275e-05	0.00136999
G. pachycheilus	ENSDARG00000035660	si:ch211-193k19.1	si:ch211-193k19.1	0.00624237	0.0422487
G. pachycheilus	ENSDARG00000035751	ipo7	importin 7	9.836e-05	0.0025782
G. pachycheilus	ENSDARG00000035808	clcn4	chloride channel, voltage-sensitive 4	1e-09	2.20929e-07
G. pachycheilus	ENSDARG00000035853	cdkn2aip	CDKN2A interacting protein	9.317e-06	0.00045528
G. pachycheilus	ENSDARG00000036375	cyfip2	cytoplasmic FMR1 interacting protein 2	0	0
G. pachycheilus	ENSDARG00000036625	polr2f	polymerase (RNA) II (DNA directed) polypeptide F	0.00099607	0.0124479
G. pachycheilus	ENSDARG00000036630	plp2	proteolipid protein 2	0.00175552	0.0182396
G. pachycheilus	ENSDARG00000036755	prmt10	protein arginine methyltransferase 10 (putative)	0.00130085	0.0149421
G. pachycheilus	ENSDARG00000036820	mgll	monoglyceride lipase	0.00123665	0.0144772
G. pachycheilus	ENSDARG00000037018	gab1	GRB2-associated binding protein 1	0.00307605	0.026763
G. pachycheilus	ENSDARG00000037040	cgrrf1	cell growth regulator with ring finger domain 1	0.000994573	0.0124479
G. pachycheilus	ENSDARG00000037060	kmt2d	lysine (K)-specific methyltransferase 2D	2.6e-07	2.40054e-05
G. pachycheilus	ENSDARG00000037062	dhh	desert hedgehog	0.000605949	0.00884283
G. pachycheilus	ENSDARG00000037099	IRS2	insulin receptor substrate 2	2.5272e-05	0.000980045
G. pachycheilus	ENSDARG00000037109	pwp2h	PWP2 periodic tryptophan protein homolog (yeast)	0.00306506	0.0267605
G. pachycheilus	ENSDARG00000037186	tpbgb	trophoblast glycoprotein b	0.000227148	0.00463968
G. pachycheilus	ENSDARG00000037259	ndufb6	NADH dehydrogenase (ubiquinone) 1 beta subcomplex, 6	0.000288022	0.00532376
G. pachycheilus	ENSDARG00000037309	pet112	PET112 homolog (yeast)	0.000895716	0.0117392
G. pachycheilus	ENSDARG00000037429	tll1	tolloid-like 1	0.00359543	0.0294197
G. pachycheilus	ENSDARG00000037514	hdac3	histone deacetylase 3	0.00474335	0.0355496
G. pachycheilus	ENSDARG00000037528	MARVELD3	MARVEL domain containing 3	0.000781584	0.0106261
G. pachycheilus	ENSDARG00000037559	uba1	ubiquitin-like modifier activating enzyme 1	2.7817e-05	0.0010182
G. pachycheilus	ENSDARG00000037836	IGFALS	insulin-like growth factor binding protein, acid labile subunit	0.00489294	0.036033
G. pachycheilus	ENSDARG00000037894	ezh1	enhancer of zeste homolog 1 (Drosophila)	0.00812207	0.0499934
G. pachycheilus	ENSDARG00000037928	ddx42	DEAD (Asp-Glu-Ala-Asp) box polypeptide 42	6.233e-06	0.000341215
G. pachycheilus	ENSDARG00000037961	rcn3	reticulocalbin 3, EF-hand calcium binding domain	0	0
G. pachycheilus	ENSDARG00000038075	cyc1	cytochrome c-1	1.0488e-05	0.00048417
G. pachycheilus	ENSDARG00000038097	pigq	phosphatidylinositol glycan, class Q	0.00479492	0.0357889
G. pachycheilus	ENSDARG00000038222	tyw3	tRNA-yW synthesizing protein 3 homolog (S. cerevisiae)	0.00487684	0.0359573
G. pachycheilus	ENSDARG00000038270	PIGG	phosphatidylinositol glycan anchor biosynthesis, class G	0.00602411	0.0413154
G. pachycheilus	ENSDARG00000038374	ccdc137	coiled-coil domain containing 137	0.00713669	0.0461489
G. pachycheilus	ENSDARG00000038537	gga1	golgi associated, gamma adaptin ear containing, ARF binding protein 1	0.00462279	0.0348897
G. pachycheilus	ENSDARG00000038567	tsr3	TSR3, 20S rRNA accumulation, homolog (S. cerevisiae)	0.00369407	0.0301074
G. pachycheilus	ENSDARG00000038664	pole2	polymerase (DNA directed), epsilon 2	0.00139115	0.0155618
G. pachycheilus	ENSDARG00000038687	nfkb2	nuclear factor of kappa light polypeptide gene enhancer in B-cells 2, p49/p100	0	0
G. pachycheilus	ENSDARG00000038754	plk3	polo-like kinase 3 (Drosophila)	0.0047916	0.0357889
G. pachycheilus	ENSDARG00000038870	slu7	SLU7 splicing factor homolog (S. cerevisiae)	0.0033972	0.0284757
G. pachycheilus	ENSDARG00000038882	smc4	structural maintenance of chromosomes 4	1.2641e-05	0.00055459
G. pachycheilus	ENSDARG00000039255	klhl21	kelch-like 21 (Drosophila)	0.00303573	0.0266369
G. pachycheilus	ENSDARG00000039406	prom2	prominin 2	0.000354158	0.00606706
G. pachycheilus	ENSDARG00000039422	fuom	fucose mutarotase	0.00345345	0.0287266
G. pachycheilus	ENSDARG00000039424	snrpb2	small nuclear ribonucleoprotein polypeptide B2	0.00597522	0.0411612
G. pachycheilus	ENSDARG00000039516	c8a	complement component 8, alpha polypeptide	5.731e-06	0.000319387
G. pachycheilus	ENSDARG00000039517	c8b	complement component 8, beta polypeptide	0.00404415	0.0319096
G. pachycheilus	ENSDARG00000039579	cfd	complement factor D (adipsin)	8.9893e-05	0.00248558
G. pachycheilus	ENSDARG00000039619	CABZ01031887.1	Uncharacterized protein	1.9e-07	1.83647e-05
G. pachycheilus	ENSDARG00000039649	mtif3	mitochondrial translational initiation factor 3	5e-07	4.35634e-05
G. pachycheilus	ENSDARG00000039699	fam204a	family with sequence similarity 204, member A	0.0012593	0.0146705
G. pachycheilus	ENSDARG00000039719	mrps26	mitochondrial ribosomal protein S26	0.00214474	0.0209927
G. pachycheilus	ENSDARG00000039851	dhdds	dehydrodolichyl diphosphate synthase	0.0052068	0.0378043
G. pachycheilus	ENSDARG00000039958	utp11l	UTP11-like, U3 small nucleolar ribonucleoprotein (yeast)	1.55e-07	1.5465e-05
G. pachycheilus	ENSDARG00000040156	grm4	glutamate receptor, metabotropic 4	0.00106468	0.0130161
G. pachycheilus	ENSDARG00000040350	rpp38	ribonuclease P/MRP 38 subunit	0.00420869	0.0327072
G. pachycheilus	ENSDARG00000040435	SLC6A11	solute carrier family 6 (neurotransmitter transporter), member 11	0.000341859	0.00595298
G. pachycheilus	ENSDARG00000040527	siae	sialic acid acetylesterase	8.7586e-05	0.00245817
G. pachycheilus	ENSDARG00000040553	tmem97	transmembrane protein 97	2.5761e-05	0.000980045
G. pachycheilus	ENSDARG00000040556	ift20	intraflagellar transport protein 20	0.0078356	0.0488619
G. pachycheilus	ENSDARG00000040571	ube4a	ubiquitination factor E4A (UFD2 homolog, yeast)	0.0017764	0.0184067
G. pachycheilus	ENSDARG00000040584	n6amt2	N-6 adenine-specific DNA methyltransferase 2 (putative)	0.0048128	0.0357889
G. pachycheilus	ENSDARG00000040666	nifk	nucleolar protein interacting with the FHA domain of MKI67	3.9742e-05	0.00130768
G. pachycheilus	ENSDARG00000040717	macc1	metastasis associated in colon cancer 1	0.00028534	0.00530064
G. pachycheilus	ENSDARG00000040851	plekhh2	pleckstrin homology domain containing, family H (with MyTH4 domain) member 2	2.014e-06	0.000139984
G. pachycheilus	ENSDARG00000040861	tcf25	transcription factor 25 (basic helix-loop-helix)	0.000242639	0.00487389
G. pachycheilus	ENSDARG00000041040	piga	phosphatidylinositol glycan anchor biosynthesis, class A	0.000474915	0.00738147
G. pachycheilus	ENSDARG00000041176	scn2b	sodium channel, voltage-gated, type II, beta	0.00227828	0.0217828
G. pachycheilus	ENSDARG00000041199	alg12	asparagine-linked glycosylation 12 homolog (yeast, alpha-1,6-mannosyltransferase)	0.00311686	0.0268607
G. pachycheilus	ENSDARG00000041252	gemin4	gem (nuclear organelle) associated protein 4	9.71e-07	7.32513e-05
G. pachycheilus	ENSDARG00000041301	crybb3	crystallin, beta B3	0.00157677	0.0170831
G. pachycheilus	ENSDARG00000041338	mrpl15	mitochondrial ribosomal protein L15	7.249e-06	0.00038002
G. pachycheilus	ENSDARG00000041421	taz	tafazzin	0.00485407	0.0359188
G. pachycheilus	ENSDARG00000041566	adamts1	ADAM metallopeptidase with thrombospondin type 1 motif, 1	1.03e-07	1.09855e-05
G. pachycheilus	ENSDARG00000041570	mrpl39	mitochondrial ribosomal protein L39	0.00490663	0.0360644
G. pachycheilus	ENSDARG00000041627	sncb	synuclein, beta	0.00126939	0.0147325
G. pachycheilus	ENSDARG00000041736	hsdl1	hydroxysteroid dehydrogenase like 1	8.782e-05	0.00245817
G. pachycheilus	ENSDARG00000041747	sspn	sarcospan (Kras oncogene-associated gene)	0.00514542	0.037459
G. pachycheilus	ENSDARG00000041811	rps25	ribosomal protein S25	0.00343426	0.0286783
G. pachycheilus	ENSDARG00000041908	usp39	ubiquitin specific peptidase 39	0.0052884	0.0381727
G. pachycheilus	ENSDARG00000042010	CABZ01066502.1	Pyruvate kinase	0.00680783	0.0449381
G. pachycheilus	ENSDARG00000042031	gorab	golgin, rab6-interacting	0.000600582	0.00884283
G. pachycheilus	ENSDARG00000042077	mrps7	mitochondrial ribosomal protein S7	0.0053357	0.0381932
G. pachycheilus	ENSDARG00000042081	SSTR5	somatostatin receptor 5	0.00251787	0.0233867
G. pachycheilus	ENSDARG00000042087	dmap1	DNA methyltransferase 1 associated protein 1	0.0032183	0.0273467
G. pachycheilus	ENSDARG00000042120	C20H1orf112	chromosome 1 open reading frame 112	2.993e-06	0.000190873
G. pachycheilus	ENSDARG00000042236	atrx	alpha thalassemia/mental retardation syndrome X-linked homolog (human)	0.00733807	0.0468939
G. pachycheilus	ENSDARG00000042534	rsrc2	arginine/serine-rich coiled-coil 2	0.000761838	0.0104264
G. pachycheilus	ENSDARG00000042725	cebpb	CCAAT/enhancer binding protein (C/EBP), beta	0.000142732	0.00335719
G. pachycheilus	ENSDARG00000042728	plaa	phospholipase A2-activating protein	0.000529992	0.00799642
G. pachycheilus	ENSDARG00000042856	itpka	inositol 1,4,5-trisphosphate 3-kinase A	1.4664e-05	0.000612916
G. pachycheilus	ENSDARG00000042864	rpl7l1	ribosomal protein L7-like 1	0.000164572	0.00366202
G. pachycheilus	ENSDARG00000042929	tmem120b	transmembrane protein 120B	3.7592e-05	0.00124355
G. pachycheilus	ENSDARG00000042946	hook1	hook homolog 1	0.00284775	0.0255479
G. pachycheilus	ENSDARG00000042995	sptlc1	serine palmitoyltransferase, long chain base subunit 1	0.00441387	0.0337924
G. pachycheilus	ENSDARG00000043031	ints10	integrator complex subunit 10	0.00622687	0.0422362
G. pachycheilus	ENSDARG00000043130	notch2	notch homolog 2	1.0292e-05	0.000478694
G. pachycheilus	ENSDARG00000043209	nsun5	NOP2/Sun domain family, member 5	0.00208698	0.020656
G. pachycheilus	ENSDARG00000043371	mdh2	malate dehydrogenase 2, NAD (mitochondrial)	0.000171258	0.00374347
G. pachycheilus	ENSDARG00000043447	gpr55a	G protein-coupled receptor 55a	0.000394874	0.00647929
G. pachycheilus	ENSDARG00000043451	cab39	calcium binding protein 39	0.00233448	0.0221489
G. pachycheilus	ENSDARG00000043542	znf259	zinc finger protein 259	4.23e-05	0.00136999
G. pachycheilus	ENSDARG00000043727	cwc27	CWC27 spliceosome-associated protein homolog (S. cerevisiae)	0.00166517	0.017656
G. pachycheilus	ENSDARG00000043848	sod1	superoxide dismutase 1, soluble	0.00320359	0.0272592
G. pachycheilus	ENSDARG00000043938	lrrc57	leucine rich repeat containing 57	5.8205e-05	0.00181627
G. pachycheilus	ENSDARG00000043970	lrpprc	leucine-rich PPR-motif containing	0	0
G. pachycheilus	ENSDARG00000044034	tmem86a	transmembrane protein 86A	0.000909971	0.0118507
G. pachycheilus	ENSDARG00000044146	lrrc8db	leucine rich repeat containing 8 family, member Db	0.0064929	0.0435158
G. pachycheilus	ENSDARG00000044282	smc5	structural maintenance of chromosomes 5	0.000430521	0.00686393
G. pachycheilus	ENSDARG00000044339	rp2	retinitis pigmentosa 2 (X-linked recessive)	0.00567449	0.0397987
G. pachycheilus	ENSDARG00000044345	cyfip1	cytoplasmic FMR1 interacting protein 1	1.9702e-05	0.000791406
G. pachycheilus	ENSDARG00000044357	tbc1d23	TBC1 domain family, member 23	0.00372375	0.0301902
G. pachycheilus	ENSDARG00000044402	nop16	NOP16 nucleolar protein homolog (yeast)	5e-09	8.13947e-07
G. pachycheilus	ENSDARG00000044612	c1qb	complement component 1, q subcomponent, B chain	0.00682892	0.04496
G. pachycheilus	ENSDARG00000044691	ppp1r3b	protein phosphatase 1, regulatory (inhibitor) subunit 3B	9.6022e-05	0.00255883
G. pachycheilus	ENSDARG00000044692	eri1	exoribonuclease 1	6.814e-06	0.000363374
G. pachycheilus	ENSDARG00000044924	gdf11	growth differentiation factor 11	0.00728003	0.046716
G. pachycheilus	ENSDARG00000044925	CDK5RAP1	CDK5 regulatory subunit associated protein 1	0.00337225	0.0283049
G. pachycheilus	ENSDARG00000044968	vcla	vinculin a	0.000999605	0.0124668
G. pachycheilus	ENSDARG00000045039	KCNJ16	potassium inwardly-rectifying channel, subfamily J, member 16	0.00219508	0.0212833
G. pachycheilus	ENSDARG00000045075	tmem106a	transmembrane protein 106A	5.6849e-05	0.00178512
G. pachycheilus	ENSDARG00000045123	OPLAH	5-oxoprolinase (ATP-hydrolysing)	0.000623152	0.00900658
G. pachycheilus	ENSDARG00000045146	tomm22	translocase of outer mitochondrial membrane 22 homolog (yeast)	0.00118603	0.0141092
G. pachycheilus	ENSDARG00000045306	slc51a	solute carrier family 51, alpha subunit	0.000369578	0.0062503
G. pachycheilus	ENSDARG00000045398	mtrr	5-methyltetrahydrofolate-homocysteine methyltransferase reductase	0.00160806	0.0173
G. pachycheilus	ENSDARG00000045565	noc4l	nucleolar complex associated 4 homolog (S. cerevisiae)	2.1e-08	2.8868e-06
G. pachycheilus	ENSDARG00000045691	zcrb1	zinc finger CCHC-type and RNA binding motif 1	0.000119923	0.00294382
G. pachycheilus	ENSDARG00000045802	hapln3	hyaluronan and proteoglycan link protein 3	0.00213188	0.0209331
G. pachycheilus	ENSDARG00000045857	cebpz	CCAAT/enhancer binding protein (C/EBP), zeta	7.64e-07	6.21856e-05
G. pachycheilus	ENSDARG00000045874	yeats4	YEATS domain containing 4	0.000959056	0.0122577
G. pachycheilus	ENSDARG00000045913	mrps10	mitochondrial ribosomal protein S10	0.000897836	0.0117421
G. pachycheilus	ENSDARG00000045959	csf3r	colony stimulating factor 3 receptor (granulocyte)	0.00151207	0.0166367
G. pachycheilus	ENSDARG00000046072	snx16	sorting nexin 16	0.000244435	0.00489345
G. pachycheilus	ENSDARG00000046133	b3galnt2	beta-1,3-N-acetylgalactosaminyltransferase 2	0.000788276	0.0106936
G. pachycheilus	ENSDARG00000051783	rplp0	ribosomal protein, large, P0	0.00428575	0.0331811
G. pachycheilus	ENSDARG00000051854	cdt1	chromatin licensing and DNA replication factor 1	0.000283272	0.00529402
G. pachycheilus	ENSDARG00000051855	gart	phosphoribosylglycinamide formyltransferase	0.00367329	0.0300172
G. pachycheilus	ENSDARG00000051887	SLC7A5	solute carrier family 7 (amino acid transporter light chain, L system), member 5	0.000524093	0.00794617
G. pachycheilus	ENSDARG00000051889	dhodh	dihydroorotate dehydrogenase	0.00257062	0.0237341
G. pachycheilus	ENSDARG00000051899	exoc3l1	exocyst complex component 3-like 1	0.000452283	0.0071373
G. pachycheilus	ENSDARG00000052167	shcbp1	SHC SH2-domain binding protein 1	0.000239714	0.00484794
G. pachycheilus	ENSDARG00000052348	smarca5	SWI/SNF related, matrix associated, actin dependent regulator of chromatin, subfamily a, member 5	0.000127411	0.0030826
G. pachycheilus	ENSDARG00000052377	psmd12	proteasome (prosome, macropain) 26S subunit, non-ATPase, 12	6.4161e-05	0.00194559
G. pachycheilus	ENSDARG00000052518	stx4	syntaxin 4	8.233e-06	0.000420904
G. pachycheilus	ENSDARG00000052589	p4hb	procollagen-proline, 2-oxoglutarate 4-dioxygenase (proline 4-hydroxylase), beta polypeptide	0.000261554	0.00508797
G. pachycheilus	ENSDARG00000052690	arrdc3a	arrestin domain containing 3a	0.00034259	0.00595298
G. pachycheilus	ENSDARG00000052721	PRIM2	primase, DNA, polypeptide 2 (58kDa)	0.000425529	0.00680187
G. pachycheilus	ENSDARG00000052766	EVI5L	ecotropic viral integration site 5-like	0.00056465	0.00841372
G. pachycheilus	ENSDARG00000052819	tmem203	transmembrane protein 203	0.00730585	0.0467896
G. pachycheilus	ENSDARG00000052855	ctso	cathepsin O	0.0056732	0.0397987
G. pachycheilus	ENSDARG00000053019	rnft2	ring finger protein, transmembrane 2	0.00719252	0.0462505
G. pachycheilus	ENSDARG00000053021	grsf1	G-rich RNA sequence binding factor 1	0.00204409	0.0203394
G. pachycheilus	ENSDARG00000053122	clvs2	clavesin 2	0.00698786	0.0456461
G. pachycheilus	ENSDARG00000053225	gnl2	guanine nucleotide binding protein-like 2 (nucleolar)	0.00309491	0.0268139
G. pachycheilus	ENSDARG00000053303	map3k4	mitogen activated protein kinase kinase kinase 4	0.000599895	0.00884283
G. pachycheilus	ENSDARG00000053380	fam189a1	family with sequence similarity 189, member A1	0.000331756	0.00585567
G. pachycheilus	ENSDARG00000053439	sec24a	SEC24 family, member A (S. cerevisiae)	1.28e-07	1.32999e-05
G. pachycheilus	ENSDARG00000053480	aqp9b	aquaporin 9b	0.000227259	0.00463968
G. pachycheilus	ENSDARG00000053493	aldh1a2	aldehyde dehydrogenase 1 family, member A2	0.00701108	0.0457495
G. pachycheilus	ENSDARG00000053505	fbxo22	F-box protein 22	0.000161495	0.00362809
G. pachycheilus	ENSDARG00000053570	pr2y4l	pyrimidinergic receptor P2Y, G-protein coupled, 4-like	0.00221504	0.0213764
G. pachycheilus	ENSDARG00000053617	camk2a	calcium/calmodulin-dependent protein kinase (CaM kinase) II alpha	0.00239337	0.0225006
G. pachycheilus	ENSDARG00000053665	gabrg2	gamma-aminobutyric acid (GABA) A receptor, gamma 2	0.00128772	0.0148616
G. pachycheilus	ENSDARG00000053692	GRXCR2	glutaredoxin, cysteine rich 2	0.00431814	0.033256
G. pachycheilus	ENSDARG00000053713	ccdc88c	coiled-coil domain containing 88C	0.000115465	0.00286854
G. pachycheilus	ENSDARG00000053776	dclre1a	DNA cross-link repair 1A (PSO2 homolog, S. cerevisiae)	0.00601411	0.0413154
G. pachycheilus	ENSDARG00000053946	dhx38	DEAH (Asp-Glu-Ala-His) box polypeptide 38	1.3e-08	1.87019e-06
G. pachycheilus	ENSDARG00000054031	MXD4	MAX dimerization protein 4	0.00664551	0.0442598
G. pachycheilus	ENSDARG00000054154	bms1l	BMS1-like, ribosome assembly protein (yeast)	0	0
G. pachycheilus	ENSDARG00000054220	ap4s1	adaptor-related protein complex 4, sigma 1 subunit	0.0015192	0.0166508
G. pachycheilus	ENSDARG00000054302	EHD4	EH-domain containing 4	0.00193	0.0196405
G. pachycheilus	ENSDARG00000054320	ap2a1	adaptor-related protein complex 2, alpha 1 subunit	8.3862e-05	0.00239065
G. pachycheilus	ENSDARG00000054334	DCTPP1	dCTP pyrophosphatase 1	0.00274731	0.0249558
G. pachycheilus	ENSDARG00000054632	fli1a	friend leukemia integration 1a	1.6572e-05	0.000678903
G. pachycheilus	ENSDARG00000054746	uggt1	UDP-glucose glycoprotein glucosyltransferase 1	0.00484185	0.0359133
G. pachycheilus	ENSDARG00000054794	plcxd3	phosphatidylinositol-specific phospholipase C, X domain containing 3	0.00105926	0.0129755
G. pachycheilus	ENSDARG00000055009	col4a1	collagen, type IV, alpha 1	0	0
G. pachycheilus	ENSDARG00000055040	nkrf	NF-kappa B repressing factor	0.00194818	0.0197241
G. pachycheilus	ENSDARG00000055305	ret	ret proto-oncogene receptor tyrosine kinase	3.2524e-05	0.00113669
G. pachycheilus	ENSDARG00000055426	rwdd2b	RWD domain containing 2B	0.000210249	0.00436443
G. pachycheilus	ENSDARG00000055490	galnt12	UDP-N-acetyl-alpha-D-galactosamine:polypeptide N-acetylgalactosaminyltransferase 12	0.00703464	0.0457913
G. pachycheilus	ENSDARG00000055538	avl9	AVL9 homolog (S. cerevisiase)	1.4277e-05	0.000609086
G. pachycheilus	ENSDARG00000055620	acad9	acyl-CoA dehydrogenase family, member 9	0.000178931	0.00383005
G. pachycheilus	ENSDARG00000055672	map3k10	mitogen-activated protein kinase kinase kinase 10	0.000921672	0.0119106
G. pachycheilus	ENSDARG00000055751	fosb	FBJ murine osteosarcoma viral oncogene homolog B	0.000732208	0.0100878
G. pachycheilus	ENSDARG00000055938	tspan14	tetraspanin 14	0.00530925	0.0381932
G. pachycheilus	ENSDARG00000056089	nrbp1	nuclear receptor binding protein 1	0.00208685	0.020656
G. pachycheilus	ENSDARG00000056122	gdi1	GDP dissociation inhibitor 1	0.000402916	0.00652471
G. pachycheilus	ENSDARG00000056128	fastkd1	FAST kinase domains 1	3.6494e-05	0.00122028
G. pachycheilus	ENSDARG00000056160	hspd1	heat shock 60kD protein 1 (chaperonin)	8.892e-06	0.000443596
G. pachycheilus	ENSDARG00000056167	hspe1	heat shock 10 protein 1 (chaperonin 10)	0.000152323	0.00350169
G. pachycheilus	ENSDARG00000056196	slc2a2	solute carrier family 2 (facilitated glucose transporter), member 2	0.00263197	0.0241772
G. pachycheilus	ENSDARG00000056259	tmem131	transmembrane protein 131	0.000104574	0.00267312
G. pachycheilus	ENSDARG00000056307	znf706	zinc finger protein 706	0.00733098	0.0468939
G. pachycheilus	ENSDARG00000056346	acap1	ArfGAP with coiled-coil, ankyrin repeat and PH domains 1	1.2289e-05	0.000542998
G. pachycheilus	ENSDARG00000056394	TOM1L2	target of myb1-like 2 (chicken)	0.00718025	0.0462343
G. pachycheilus	ENSDARG00000056407	irf8	interferon regulatory factor 8	0.000259698	0.00508383
G. pachycheilus	ENSDARG00000056499	ca6	carbonic anhydrase VI	0.00693926	0.0454246
G. pachycheilus	ENSDARG00000056642	hdac9b	histone deacetylase 9b	0.00166513	0.017656
G. pachycheilus	ENSDARG00000056683	cdk5	cyclin-dependent protein kinase 5	0.000350117	0.00601618
G. pachycheilus	ENSDARG00000056781	ZAN	zonadhesin (gene/pseudogene)	4.028e-06	0.000244286
G. pachycheilus	ENSDARG00000056804	IL4I1	interleukin 4 induced 1	9.44e-07	7.20936e-05
G. pachycheilus	ENSDARG00000057272	slc30a9	solute carrier family 30 (zinc transporter), member 9	0.00353979	0.0291573
G. pachycheilus	ENSDARG00000057426	oard1	O-acyl-ADP-ribose deacylase 1	0.00224511	0.0215992
G. pachycheilus	ENSDARG00000057454	immt	inner membrane protein, mitochondrial (mitofilin)	6.5691e-05	0.00198227
G. pachycheilus	ENSDARG00000057727	fut11	fucosyltransferase 11 (alpha (1,3) fucosyltransferase)	8.9972e-05	0.00248558
G. pachycheilus	ENSDARG00000057805	mrpl28	mitochondrial ribosomal protein L28	0.00810484	0.0499866
G. pachycheilus	ENSDARG00000057929	naf1	nuclear assembly factor 1 homolog (S. cerevisiae)	0.000516896	0.00789274
G. pachycheilus	ENSDARG00000057983	svopl	SVOP-like	0.000779412	0.0106261
G. pachycheilus	ENSDARG00000057987	uba3	ubiquitin-like modifier activating enzyme 3	0.00309034	0.0268139
G. pachycheilus	ENSDARG00000057997	tmf1	TATA element modulatory factor 1	1.4577e-05	0.000612916
G. pachycheilus	ENSDARG00000058041	ndufa8	NADH dehydrogenase (ubiquinone) 1 alpha subcomplex, 8	0.00350156	0.0288808
G. pachycheilus	ENSDARG00000058053	serping1	serpin peptidase inhibitor, clade G (C1 inhibitor), member 1	0.00135763	0.0153533
G. pachycheilus	ENSDARG00000058088	aifm1	apoptosis-inducing factor, mitochondrion-associated 1	0.0013725	0.0154084
G. pachycheilus	ENSDARG00000058232	fbrsl1	fibrosin-like 1	3e-09	5.62364e-07
G. pachycheilus	ENSDARG00000058319	cep76	centrosomal protein 76	0.00602433	0.0413154
G. pachycheilus	ENSDARG00000058370	ropn1l	ropporin 1-like	0.00635732	0.0427461
G. pachycheilus	ENSDARG00000058543	lama5	laminin, alpha 5	0	0
G. pachycheilus	ENSDARG00000058613	pggt1b	protein geranylgeranyltransferase type I, beta subunit	0.00100456	0.0125034
G. pachycheilus	ENSDARG00000058676	baz2a	bromodomain adjacent to zinc finger domain, 2A	0.000188105	0.00397139
G. pachycheilus	ENSDARG00000058696	tbl1xr1a	transducin (beta)-like 1 X-linked receptor 1a	0.000478483	0.00739033
G. pachycheilus	ENSDARG00000058719	SMC6	structural maintenance of chromosomes 6	0.00104346	0.0128328
G. pachycheilus	ENSDARG00000058732	scgn	secretagogin, EF-hand calcium binding protein	0.000937521	0.0120073
G. pachycheilus	ENSDARG00000058801	rev3l	REV3-like, catalytic subunit of DNA polymerase zeta (yeast)	1.721e-06	0.000123792
G. pachycheilus	ENSDARG00000058871	FBXW12	F-box and WD repeat domain containing 12	0.000795464	0.0107675
G. pachycheilus	ENSDARG00000058962	txnl4b	thioredoxin-like 4B	0.00410641	0.0321664
G. pachycheilus	ENSDARG00000058985	KCNJ6	potassium inwardly-rectifying channel, subfamily J, member 6	0.000384708	0.00634614
G. pachycheilus	ENSDARG00000058993	rock1	Rho-associated, coiled-coil containing protein kinase 1	0.000271271	0.0051601
G. pachycheilus	ENSDARG00000059003	strip2	striatin interacting protein 2	0.00409091	0.0321147
G. pachycheilus	ENSDARG00000059246	hnrnpd	heterogeneous nuclear ribonucleoprotein D	0.000439803	0.00697595
G. pachycheilus	ENSDARG00000059272	KBTBD11	kelch repeat and BTB (POZ) domain containing 11	0.000151645	0.00350028
G. pachycheilus	ENSDARG00000059323	rpn1	ribophorin I	0.00419108	0.0326203
G. pachycheilus	ENSDARG00000059390	slc12a1	solute carrier family 12, member 1	0.000606851	0.00884283
G. pachycheilus	ENSDARG00000059398	myef2	myelin expression factor 2	0.0013548	0.0153495
G. pachycheilus	ENSDARG00000059469	tefm	transcription elongation factor, mitochondrial	0.000290029	0.00533964
G. pachycheilus	ENSDARG00000059596	clip2	CAP-GLY domain containing linker protein 2	0.00217744	0.0211787
G. pachycheilus	ENSDARG00000059606	ccdc84	coiled-coil domain containing 84	0.00158062	0.0170939
G. pachycheilus	ENSDARG00000059622	ubfd1	ubiquitin family domain containing 1	0.00122438	0.0144267
G. pachycheilus	ENSDARG00000059711	nol6	nucleolar protein family 6 (RNA-associated)	0	0
G. pachycheilus	ENSDARG00000059735	dgke	diacylglycerol kinase, epsilon	0.00453325	0.0344082
G. pachycheilus	ENSDARG00000059743	tmem98	transmembrane protein 98	0.00547816	0.0389069
G. pachycheilus	ENSDARG00000059746	plod1a	procollagen-lysine 1, 2-oxoglutarate 5-dioxygenase 1a	4.772e-06	0.000275884
G. pachycheilus	ENSDARG00000059758	bspry	B-box and SPRY domain containing	0.00355266	0.0292244
G. pachycheilus	ENSDARG00000059759	coq4	coenzyme Q4 homolog (S. cerevisiae)	0.000288306	0.00532376
G. pachycheilus	ENSDARG00000059791	dad1	defender against cell death 1	0.00304682	0.0266963
G. pachycheilus	ENSDARG00000059846	EPG5	ectopic P-granules autophagy protein 5 homolog (C. elegans)	0.00135127	0.0153375
G. pachycheilus	ENSDARG00000059866	cactin	cactin	0.00669572	0.0444442
G. pachycheilus	ENSDARG00000060001	mettl9	methyltransferase like 9	0.00391501	0.0311289
G. pachycheilus	ENSDARG00000060002	ogg1	8-oxoguanine DNA glycosylase	0.00277142	0.0251378
G. pachycheilus	ENSDARG00000060010	iqgap2	IQ motif containing GTPase activating protein 2	0.000479069	0.00739033
G. pachycheilus	ENSDARG00000060070	adcy7	adenylate cyclase 7	0.000378893	0.00630062
G. pachycheilus	ENSDARG00000060071	PAPD5	PAP associated domain containing 5	2.17e-07	2.062e-05
G. pachycheilus	ENSDARG00000060102	kank1	KN motif and ankyrin repeat domains 1	0.000518779	0.00789274
G. pachycheilus	ENSDARG00000060115	lrrn1	leucine rich repeat neuronal 1	0.000236953	0.00482168
G. pachycheilus	ENSDARG00000060238	UACA	uveal autoantigen with coiled-coil domains and ankyrin repeats	0.00112599	0.0134727
G. pachycheilus	ENSDARG00000060380	coq6	coenzyme Q6 homolog, monooxygenase (S. cerevisiae)	0	0
G. pachycheilus	ENSDARG00000060434	MAP1B	Hypothetical microtubule-associated protein 1b; Uncharacterized protein	0.00136067	0.0153596
G. pachycheilus	ENSDARG00000060445	elp6	elongator acetyltransferase complex subunit 6	0.00113066	0.0135024
G. pachycheilus	ENSDARG00000060480	ubr1	ubiquitin protein ligase E3 component n-recognin 1	0.000108681	0.00274339
G. pachycheilus	ENSDARG00000060500	l2hgdh	L-2-hydroxyglutarate dehydrogenase	0.000296429	0.00542195
G. pachycheilus	ENSDARG00000060506	sos2	son of sevenless homolog 2 (Drosophila)	0.00212923	0.0209331
G. pachycheilus	ENSDARG00000060545	TMC8	transmembrane channel-like 8	0.00293045	0.0260831
G. pachycheilus	ENSDARG00000060596	prkaa1	protein kinase, AMP-activated, alpha 1 catalytic subunit	0.00161372	0.0173306
G. pachycheilus	ENSDARG00000060620	lig4	ligase IV, DNA, ATP-dependent	0.0025392	0.0235003
G. pachycheilus	ENSDARG00000060641	prkaa2	protein kinase, AMP-activated, alpha 2 catalytic subunit	2.2e-07	2.062e-05
G. pachycheilus	ENSDARG00000060687	chd2	chromodomain helicase DNA binding protein 2	2.7e-08	3.55366e-06
G. pachycheilus	ENSDARG00000060723	stim1a	stromal interaction molecule 1a	5.1398e-05	0.0016305
G. pachycheilus	ENSDARG00000060847	setd1ba	SET domain containing 1B, a	0.00808565	0.0499679
G. pachycheilus	ENSDARG00000060853	nckap1	NCK-associated protein 1	0.000313765	0.00559352
G. pachycheilus	ENSDARG00000060854	kctd3	potassium channel tetramerisation domain containing 3	0.00679235	0.0449381
G. pachycheilus	ENSDARG00000060917	anln	anillin, actin binding protein	0.00745929	0.0475702
G. pachycheilus	ENSDARG00000060981	SIKE1	suppressor of IKBKE 1	0.00121345	0.0143252
G. pachycheilus	ENSDARG00000060992	rpusd2	RNA pseudouridylate synthase domain containing 2	4.837e-06	0.000276611
G. pachycheilus	ENSDARG00000061004	cox11	COX11 cytochrome c oxidase assembly homolog (yeast)	2.58e-06	0.000167999
G. pachycheilus	ENSDARG00000061017	spns2	spinster homolog 2 (Drosophila)	4.0752e-05	0.00133382
G. pachycheilus	ENSDARG00000061020	C12H10orf118	chromosome 10 open reading frame 118	0.00386599	0.0309379
G. pachycheilus	ENSDARG00000061272	BX294434.1	Uncharacterized protein	0.00278559	0.0252033
G. pachycheilus	ENSDARG00000061338	ddx6	DEAD (Asp-Glu-Ala-Asp) box polypeptide 6	5.22e-07	4.48485e-05
G. pachycheilus	ENSDARG00000061365	hepacam2	HEPACAM family member 2	0.000973208	0.0123129
G. pachycheilus	ENSDARG00000061394	baz1b	bromodomain adjacent to zinc finger domain, 1B	2.451e-06	0.000163031
G. pachycheilus	ENSDARG00000061417	nub1	negative regulator of ubiquitin-like proteins 1	0.00198439	0.0199277
G. pachycheilus	ENSDARG00000061490	u2surp	U2 snRNP-associated SURP domain containing	0.00767192	0.048237
G. pachycheilus	ENSDARG00000061505	mrps9	mitochondrial ribosomal protein S9	0.000308563	0.00558463
G. pachycheilus	ENSDARG00000061543	ccdc85b	coiled-coil domain containing 85B	0.00581038	0.0403401
G. pachycheilus	ENSDARG00000061564	nlrc3	NLR family, CARD domain containing 3	0.00087777	0.0115284
G. pachycheilus	ENSDARG00000061658	POLRMT	polymerase (RNA) mitochondrial (DNA directed)	0.000271923	0.0051601
G. pachycheilus	ENSDARG00000061742	clasrp	CLK4-associating serine/arginine rich protein	0.00775122	0.0484824
G. pachycheilus	ENSDARG00000061761	opa3	optic atrophy 3	0.00582703	0.0404103
G. pachycheilus	ENSDARG00000061770	abcd4	ATP-binding cassette, sub-family D (ALD), member 4	2.9271e-05	0.00105889
G. pachycheilus	ENSDARG00000061786	klhl2	kelch-like family member 2	1.6e-08	2.24945e-06
G. pachycheilus	ENSDARG00000061865	ddx10	DEAD (Asp-Glu-Ala-Asp) box polypeptide 10	0.00374307	0.0301951
G. pachycheilus	ENSDARG00000061901	ankrd13a	ankyrin repeat domain 13A	0.00346428	0.0287266
G. pachycheilus	ENSDARG00000061922	DHX36	DEAH (Asp-Glu-Ala-His) box polypeptide 36	4.6e-08	5.69112e-06
G. pachycheilus	ENSDARG00000061941	trpv4	transient receptor potential cation channel, subfamily V, member 4	0.00425748	0.0330035
G. pachycheilus	ENSDARG00000061951	golgb1	golgi autoantigen, golgin subfamily b, macrogolgin (with transmembrane signal), 1	0	0
G. pachycheilus	ENSDARG00000061985	RBM47	RNA binding motif protein 47	0.000167212	0.00369419
G. pachycheilus	ENSDARG00000061986	tbc1d2b	TBC1 domain family, member 2B	0.00189721	0.0193986
G. pachycheilus	ENSDARG00000062030	GPR17	G protein-coupled receptor 17	0.00318304	0.0271966
G. pachycheilus	ENSDARG00000062063	tab3	TGF-beta activated kinase 1/MAP3K7 binding protein 3	1.2087e-05	0.000537915
G. pachycheilus	ENSDARG00000062089	uggt2	UDP-glucose glycoprotein glucosyltransferase 2	0.00394478	0.0312851
G. pachycheilus	ENSDARG00000062154	dip2c	DIP2 disco-interacting protein 2 homolog C (Drosophila)	0.0012308	0.0144748
G. pachycheilus	ENSDARG00000062267	IM:7163548	Uncharacterized protein	0.00671036	0.0444912
G. pachycheilus	ENSDARG00000062280	hace1	HECT domain and ankyrin repeat containing E3 ubiquitin protein ligase 1	0.000806779	0.0108494
G. pachycheilus	ENSDARG00000062359	scn3b	sodium channel, voltage-gated, type III, beta	1.314e-05	0.000572423
G. pachycheilus	ENSDARG00000062463	zc3h12b	zinc finger CCCH-type containing 12B	0.00605908	0.0415078
G. pachycheilus	ENSDARG00000062471	fam19a4b	family with sequence similarity 19 (chemokine (C-C motif)-like), member A4b	0.00202345	0.020269
G. pachycheilus	ENSDARG00000062485	dock11	dedicator of cytokinesis 11	0.000525467	0.00794753
G. pachycheilus	ENSDARG00000062511	golga3	golgi autoantigen, golgin subfamily a, 3	8.14e-06	0.000419617
G. pachycheilus	ENSDARG00000062612	dhx37	DEAH (Asp-Glu-Ala-His) box polypeptide 37	4.664e-06	0.000274518
G. pachycheilus	ENSDARG00000062634	kat2b	K(lysine) acetyltransferase 2B	0.0044996	0.0342789
G. pachycheilus	ENSDARG00000062646	tet3	tet methylcytosine dioxygenase 3	0.00143628	0.0159226
G. pachycheilus	ENSDARG00000062834	ecsit	ECSIT homolog (Drosophila)	0.0029954	0.0265087
G. pachycheilus	ENSDARG00000062868	eea1	early endosome antigen 1	0	0
G. pachycheilus	ENSDARG00000062892	foxe3	forkhead box E3	0.000717909	0.00993509
G. pachycheilus	ENSDARG00000062926	prkar1b	protein kinase, cAMP-dependent, regulatory, type I, beta	0.0048627	0.0359305
G. pachycheilus	ENSDARG00000063140	exd3	exonuclease 3'-5' domain containing 3	0.00466791	0.0351286
G. pachycheilus	ENSDARG00000063187	agpat5	1-acylglycerol-3-phosphate O-acyltransferase 5 (lysophosphatidic acid acyltransferase, epsilon)	0.000376141	0.00628867
G. pachycheilus	ENSDARG00000063194	lin54	lin-54 homolog	0.00270214	0.0246616
G. pachycheilus	ENSDARG00000063330	mgat4a	mannosyl (alpha-1,3-)-glycoprotein beta-1,4-N-acetylglucosaminyltransferase, isozyme A	0.000543991	0.00816779
G. pachycheilus	ENSDARG00000063433	atp2b2	ATPase, Ca++ transporting, plasma membrane 2	1.748e-06	0.000124289
G. pachycheilus	ENSDARG00000063445	snap47	synaptosomal-associated protein, 47	0.00562847	0.0396106
G. pachycheilus	ENSDARG00000063475	abcg1	ATP-binding cassette, sub-family G (WHITE), member 1	0.00568806	0.0398486
G. pachycheilus	ENSDARG00000063484	PLEKHG1	pleckstrin homology domain containing, family G (with RhoGef domain) member 1	0.000116641	0.00288616
G. pachycheilus	ENSDARG00000063553	rlf	rearranged L-myc fusion	1.3967e-05	0.000602705
G. pachycheilus	ENSDARG00000063574	mtg2	mitochondrial ribosome-associated GTPase 2	0.00803012	0.0497241
G. pachycheilus	ENSDARG00000063634	hpse	heparanase	0.0013649	0.0153794
G. pachycheilus	ENSDARG00000063694	mon2	MON2 homolog (S. cerevisiae)	0.0063533	0.0427461
G. pachycheilus	ENSDARG00000063706	pde8b	phosphodiesterase 8B	0.000332257	0.00585567
G. pachycheilus	ENSDARG00000063731	rbm45	RNA binding motif protein 45	0.00111784	0.013401
G. pachycheilus	ENSDARG00000067601	arfgap2	ADP-ribosylation factor GTPase activating protein 2	0.00532474	0.0381932
G. pachycheilus	ENSDARG00000067817	PRKAB2	protein kinase, AMP-activated, beta 2 non-catalytic subunit	0.00279551	0.0252453
G. pachycheilus	ENSDARG00000067841	ccdc177	coiled-coil domain containing 177	0.000675053	0.00951225
G. pachycheilus	ENSDARG00000068082	wbp4	WW domain binding protein 4	9.7954e-05	0.0025782
G. pachycheilus	ENSDARG00000068149	tprg1l	tumor protein p63 regulated 1-like	0.00612844	0.0418439
G. pachycheilus	ENSDARG00000068210	haus6	HAUS augmin-like complex, subunit 6	7.7e-08	8.77287e-06
G. pachycheilus	ENSDARG00000068218	COL25A1	collagen, type XXV, alpha 1	0.000634745	0.00911028
G. pachycheilus	ENSDARG00000068286	slc7a4	solute carrier family 7 (cationic amino acid transporter, y+ system), member 4	0.00742236	0.0473836
G. pachycheilus	ENSDARG00000068415	ptgesl	prostaglandin E synthase 2-like	0.00109313	0.0133112
G. pachycheilus	ENSDARG00000068724	shmt2	serine hydroxymethyltransferase 2 (mitochondrial)	0.0076621	0.048237
G. pachycheilus	ENSDARG00000068784	C13H10orf54	chromosome 10 open reading frame 54	0.000968637	0.0123129
G. pachycheilus	ENSDARG00000068833	dclre1b	DNA cross-link repair 1B	0.00107	0.0130553
G. pachycheilus	ENSDARG00000068903	sdad1	SDA1 domain containing 1	0.000602643	0.00884283
G. pachycheilus	ENSDARG00000068983	btbd9	BTB (POZ) domain containing 9	0.00714014	0.0461489
G. pachycheilus	ENSDARG00000069090	atp6v0d1	ATPase, H+ transporting, V0 subunit D isoform 1	0.00279963	0.0252457
G. pachycheilus	ENSDARG00000069208	stx7l	syntaxin 7-like	0.0001453	0.00337904
G. pachycheilus	ENSDARG00000069274	ighmbp2	immunoglobulin mu binding protein 2	0.00794748	0.049412
G. pachycheilus	ENSDARG00000069301	tmem177	transmembrane protein 177	0.000109097	0.00274339
G. pachycheilus	ENSDARG00000069420	trim23	tripartite motif containing 23	0.00549209	0.0389509
G. pachycheilus	ENSDARG00000069433	tnk1	tyrosine kinase, non-receptor, 1	1.0045e-05	0.000474339
G. pachycheilus	ENSDARG00000069525	gpn3	GPN-loop GTPase 3	0.00720374	0.0462745
G. pachycheilus	ENSDARG00000069538	gtf3c4	general transcription factor IIIC, polypeptide 4	1.5e-07	1.52115e-05
G. pachycheilus	ENSDARG00000069640	vegfc	vascular endothelial growth factor c	0.00714689	0.0461489
G. pachycheilus	ENSDARG00000069808	ostm1	osteopetrosis associated transmembrane protein 1	1.0695e-05	0.000486465
G. pachycheilus	ENSDARG00000069820	gpn2	GPN-loop GTPase 2	0.00781774	0.0488246
G. pachycheilus	ENSDARG00000070083	ATP5B	ATP synthase, H+ transporting, mitochondrial F1 complex, beta polypeptide	0.000191058	0.00400639
G. pachycheilus	ENSDARG00000070230	aldh1l2	aldehyde dehydrogenase 1 family, member L2	0.00103841	0.0128215
G. pachycheilus	ENSDARG00000070278	mettl14	methyltransferase like 14	0.00525507	0.0380654
G. pachycheilus	ENSDARG00000070390	flad1	FAD1 flavin adenine dinucleotide synthetase homolog (S. cerevisiae)	0.00071265	0.00988442
G. pachycheilus	ENSDARG00000070399	alg2	asparagine-linked glycosylation 2 homolog (S. cerevisiae, alpha-1,3-mannosyltransferase)	0.00431927	0.033256
G. pachycheilus	ENSDARG00000070433	vps18	vacuolar protein sorting protein 18	0.00718254	0.0462343
G. pachycheilus	ENSDARG00000070447	slc39a9	solute carrier family 39 (zinc transporter), member 9	0.00300469	0.026515
G. pachycheilus	ENSDARG00000070454	pla2g12a	phospholipase A2, group XIIA	0.000519293	0.00789274
G. pachycheilus	ENSDARG00000070512	tnrc5	trinucleotide repeat containing 5	0.000652713	0.00928203
G. pachycheilus	ENSDARG00000070606	ikbke	inhibitor of kappa light polypeptide gene enhancer in B-cells, kinase epsilon	5.3785e-05	0.00169752
G. pachycheilus	ENSDARG00000070824	ndufb5	NADH dehydrogenase (ubiquinone) 1 beta subcomplex 5	0.00212171	0.0208995
G. pachycheilus	ENSDARG00000070832	snrka	SNF related kinase a	0.00196178	0.0198218
G. pachycheilus	ENSDARG00000070843	ARID3A	AT rich interactive domain 3A (BRIGHT-like)	0.000387023	0.00636735
G. pachycheilus	ENSDARG00000070929	sox14	SRY-box containing gene 14	0.000811981	0.0108957
G. pachycheilus	ENSDARG00000070955	hmx3	homeo box (H6 family) 3	0.00369187	0.0301074
G. pachycheilus	ENSDARG00000071116	eepd1	endonuclease/exonuclease/phosphatase family domain containing 1	0.00233963	0.0221637
G. pachycheilus	ENSDARG00000071240	aars2	alanyl-tRNA synthetase 2, mitochondrial (putative)	0.00417743	0.0325871
G. pachycheilus	ENSDARG00000071272	ncoa6	nuclear receptor coactivator 6	0.00356168	0.0292597
G. pachycheilus	ENSDARG00000071304	TBC1D2	TBC1 domain family, member 2	0.00226423	0.0217492
G. pachycheilus	ENSDARG00000071442	aspm	asp (abnormal spindle)-like, microcephaly associated (Drosophila)	0.00558908	0.0394374
G. pachycheilus	ENSDARG00000071468	mrpl54	mitochondrial ribosomal protein L54	9.5911e-05	0.00255883
G. pachycheilus	ENSDARG00000071491	nrros	negative regulator of reactive oxygen species	3.4423e-05	0.00117664
G. pachycheilus	ENSDARG00000071500	fam207a	family with sequence similarity 207, member A	6.6077e-05	0.00198423
G. pachycheilus	ENSDARG00000071674	lonp1	lon peptidase 1, mitochondrial	0.000647326	0.00926053
G. pachycheilus	ENSDARG00000071694	ndc80	NDC80 homolog, kinetochore complex component (S. cerevisiae)	9.6924e-05	0.00256227
G. pachycheilus	ENSDARG00000071868	znf711	zinc finger protein 711	0.00693308	0.0454246
G. pachycheilus	ENSDARG00000073673	GPR125	G protein-coupled receptor 125	0.00315169	0.0270443
G. pachycheilus	ENSDARG00000073737	suds3	suppressor of defective silencing 3 homolog (SDS3, S. cerevisiae)	0.00483039	0.0358713
G. pachycheilus	ENSDARG00000073753	tacc1	transforming, acidic coiled-coil containing protein 1	0.00316111	0.027084
G. pachycheilus	ENSDARG00000073850	HDAC7	histone deacetylase 7	3e-09	5.62364e-07
G. pachycheilus	ENSDARG00000073870	GDPD2	glycerophosphodiester phosphodiesterase domain containing 2	0.000274438	0.0051601
G. pachycheilus	ENSDARG00000073923	ADCK2	aarF domain containing kinase 2	0.00520169	0.0378043
G. pachycheilus	ENSDARG00000073952	SLC4A7	solute carrier family 4, sodium bicarbonate cotransporter, member 7	6e-09	9.51692e-07
G. pachycheilus	ENSDARG00000073988	mntb	MAX binding protein b	0.0057273	0.0399877
G. pachycheilus	ENSDARG00000074028	ZNFX1	zinc finger, NFX1-type containing 1	5e-09	8.13947e-07
G. pachycheilus	ENSDARG00000074035	mvda	mevalonate (diphospho) decarboxylase a	0.000316455	0.00562526
G. pachycheilus	ENSDARG00000074059	dlg5a	discs, large homolog 5a (Drosophila)	0.00704709	0.0457913
G. pachycheilus	ENSDARG00000074319	sall1a	sal-like 1a (Drosophila)	0.000571475	0.00847756
G. pachycheilus	ENSDARG00000074320	KCNAB3	potassium voltage-gated channel, shaker-related subfamily, beta member 3	0.00127917	0.0147906
G. pachycheilus	ENSDARG00000074424	ibtk	inhibitor of Bruton agammaglobulinemia tyrosine kinase	0.00416236	0.0325517
G. pachycheilus	ENSDARG00000074465	CR388046.3	Uncharacterized protein	0.00197892	0.019905
G. pachycheilus	ENSDARG00000074498	chd9	chromodomain helicase DNA binding protein 9	1.0636e-05	0.000486465
G. pachycheilus	ENSDARG00000074501	TNIP2	TNFAIP3 interacting protein 2	0.000175723	0.00378753
G. pachycheilus	ENSDARG00000074518	tmem17	transmembrane protein 17	0.0065801	0.0439099
G. pachycheilus	ENSDARG00000074565	PUSL1	pseudouridylate synthase-like 1	0.00358764	0.0293949
G. pachycheilus	ENSDARG00000074658	upf2	UPF2 regulator of nonsense transcripts homolog (yeast)	1.72e-07	1.68888e-05
G. pachycheilus	ENSDARG00000074661	gper1	G protein-coupled estrogen receptor 1	0.00157686	0.0170831
G. pachycheilus	ENSDARG00000074675	pan2	PAN2 poly(A) specific ribonuclease subunit homolog (S. cerevisiae)	8.75e-07	6.85158e-05
G. pachycheilus	ENSDARG00000074686	mgea5	meningioma expressed antigen 5 (hyaluronidase)	0.000172032	0.00374715
G. pachycheilus	ENSDARG00000074728	mfsd9	major facilitator superfamily domain containing 9	0.00631156	0.0425308
G. pachycheilus	ENSDARG00000074747	brwd1	bromodomain and WD repeat domain containing 1	0.00594594	0.0410051
G. pachycheilus	ENSDARG00000074807	tbrg4	transforming growth factor beta regulator 4	4.704e-06	0.000274518
G. pachycheilus	ENSDARG00000074858	STARD7	StAR-related lipid transfer (START) domain containing 7	0.0062796	0.0424542
G. pachycheilus	ENSDARG00000074892	pde6d	phosphodiesterase 6D, cGMP-specific, rod, delta	0.00261698	0.0241223
G. pachycheilus	ENSDARG00000074985	aurkaip1	aurora kinase A interacting protein 1	0.0055777	0.0394327
G. pachycheilus	ENSDARG00000075108	tmco3	transmembrane and coiled-coil domains 3	0.00373556	0.0301951
G. pachycheilus	ENSDARG00000075178	lpcat3	lysophosphatidylcholine acyltransferase 3	0.00141003	0.0157342
G. pachycheilus	ENSDARG00000075209	P4HTM	prolyl 4-hydroxylase, transmembrane (endoplasmic reticulum)	0.00687303	0.0451344
G. pachycheilus	ENSDARG00000075274	CABZ01090021.1	Uncharacterized protein	0.000708397	0.00986969
G. pachycheilus	ENSDARG00000075327	dock10	dedicator of cytokinesis 10	0.00319952	0.0272592
G. pachycheilus	ENSDARG00000075331	golga4	golgin A4	6.47e-07	5.40857e-05
G. pachycheilus	ENSDARG00000075333	tbc1d25	TBC1 domain family, member 25	0.000465687	0.00731152
G. pachycheilus	ENSDARG00000075340	med1	mediator complex subunit 1	1.01e-07	1.09612e-05
G. pachycheilus	ENSDARG00000075521	cpz	carboxypeptidase Z	0.00146396	0.0162005
G. pachycheilus	ENSDARG00000075525	cln8	ceroid-lipofuscinosis, neuronal 8	0.00264042	0.0241979
G. pachycheilus	ENSDARG00000075549	cdh5	cadherin 5	0.00419223	0.0326203
G. pachycheilus	ENSDARG00000075559	ppm1g	protein phosphatase 1G (formerly 2C), magnesium-dependent, gamma isoform	8.6795e-05	0.00245817
G. pachycheilus	ENSDARG00000075584	ITFG1	Uncharacterized protein	0.000184911	0.00393079
G. pachycheilus	ENSDARG00000075641	steap3	STEAP family member 3, metalloreductase	0.00754026	0.04784
G. pachycheilus	ENSDARG00000075657	SNCAIP	synuclein, alpha interacting protein	0.00767301	0.048237
G. pachycheilus	ENSDARG00000075730	dnph1	2'-deoxynucleoside 5'-phosphate N-hydrolase 1	0.00590774	0.0407871
G. pachycheilus	ENSDARG00000075823	ZNF608	zinc finger protein 608	0.00587004	0.040663
G. pachycheilus	ENSDARG00000076017	tmem69	transmembrane protein 69	0.00133691	0.0152025
G. pachycheilus	ENSDARG00000076270	adamts13	ADAM metallopeptidase with thrombospondin type 1 motif, 13	0.00126741	0.0147325
G. pachycheilus	ENSDARG00000076290	calrl2	calreticulin, like 2	4.261e-05	0.00137284
G. pachycheilus	ENSDARG00000076308	pdp1	pyruvate dehyrogenase phosphatase catalytic subunit 1	8.7783e-05	0.00245817
G. pachycheilus	ENSDARG00000076376	tmem175	transmembrane protein 175	3.556e-06	0.000217796
G. pachycheilus	ENSDARG00000076383	ARHGEF5	Rho guanine nucleotide exchange factor (GEF) 5	1.4435e-05	0.000611609
G. pachycheilus	ENSDARG00000076451	prdm2b	PR domain containing 2, with ZNF domain b	0.000380477	0.00631
G. pachycheilus	ENSDARG00000076484	stab1	stabilin 1	0.00298638	0.0264667
G. pachycheilus	ENSDARG00000076486	acp1	acid phosphatase 1, soluble	6.9826e-05	0.00208668
G. pachycheilus	ENSDARG00000076559	RB1CC1	RB1-inducible coiled-coil 1	0.00306712	0.0267605
G. pachycheilus	ENSDARG00000076594	PCDH12	protocadherin 12	0.00227427	0.0217828
G. pachycheilus	ENSDARG00000076624	ptprb	protein tyrosine phosphatase, receptor type, b	0.00430222	0.033256
G. pachycheilus	ENSDARG00000076689	gramd1a	GRAM domain containing 1A	0.000135597	0.00321395
G. pachycheilus	ENSDARG00000076765	ddhd2	DDHD domain containing 2	0.00015519	0.0035165
G. pachycheilus	ENSDARG00000076798	C9H3orf38	chromosome 3 open reading frame 38	0.000174115	0.003766
G. pachycheilus	ENSDARG00000076815	eif3s10	eukaryotic translation initiation factor 3, subunit 10 (theta)	0.000132464	0.00317606
G. pachycheilus	ENSDARG00000076938	txndc11	thioredoxin domain containing 11	0.00683861	0.04496
G. pachycheilus	ENSDARG00000076980	PPP1R16A	protein phosphatase 1, regulatory subunit 16A	7.0447e-05	0.00209512
G. pachycheilus	ENSDARG00000077064	TRAPPC10	trafficking protein particle complex 10	3.6438e-05	0.00122028
G. pachycheilus	ENSDARG00000077204	phtf2	putative homeodomain transcription factor 2	0.00333167	0.0280023
G. pachycheilus	ENSDARG00000077243	ABCC3	ATP-binding cassette, sub-family C (CFTR/MRP), member 3	0.00137495	0.0154084
G. pachycheilus	ENSDARG00000077253	alkbh6	alkB, alkylation repair homolog 6 (E. coli)	0.00690319	0.0452844
G. pachycheilus	ENSDARG00000077291	rps2	ribosomal protein S2	0.00809888	0.0499866
G. pachycheilus	ENSDARG00000077306	cutc	cutC copper transporter homolog (E. coli)	0.00576963	0.0401473
G. pachycheilus	ENSDARG00000077387	tcte1	t-complex-associated-testis-expressed 1	2.9538e-05	0.00106234
G. pachycheilus	ENSDARG00000077469	polr1b	polymerase (RNA) I polypeptide B	0.00343867	0.0286783
G. pachycheilus	ENSDARG00000077515	letm2	leucine zipper-EF-hand containing transmembrane protein 2	0.0049294	0.0361723
G. pachycheilus	ENSDARG00000077544	toe1	target of EGR1, member 1 (nuclear)	0.00799083	0.049575
G. pachycheilus	ENSDARG00000077698	rsad1	radical S-adenosyl methionine domain containing 1	0.00770896	0.0483157
G. pachycheilus	ENSDARG00000077768	malt1b	mucosa associated lymphoid tissue lymphoma translocation gene 1b	0.00247363	0.0230797
G. pachycheilus	ENSDARG00000077828	slc29a3	solute carrier family 29 (nucleoside transporters), member 3	0.00147403	0.0162828
G. pachycheilus	ENSDARG00000077875	slc2a5	solute carrier family 2 (facilitated glucose/fructose transporter), member 5	0.00242479	0.0227614
G. pachycheilus	ENSDARG00000078077	dph2	DPH2 homolog (S. cerevisiae)	6.462e-06	0.000347599
G. pachycheilus	ENSDARG00000078094	lmf2a	lipase maturation factor 2a	0.000848129	0.0112396
G. pachycheilus	ENSDARG00000078142	CABZ01073118.1	Uncharacterized protein	0.000992581	0.0124479
G. pachycheilus	ENSDARG00000078147	il10	interleukin 10	0.00533856	0.0381932
G. pachycheilus	ENSDARG00000078176	PHYHIP	phytanoyl-CoA 2-hydroxylase interacting protein	0.00432232	0.033256
G. pachycheilus	ENSDARG00000078186	tex2	testis expressed 2	0.00474049	0.0355496
G. pachycheilus	ENSDARG00000078221	PLEKHA2	pleckstrin homology domain containing, family A (phosphoinositide binding specific) member 2	0.000169985	0.00372882
G. pachycheilus	ENSDARG00000078270	mast4	microtubule associated serine/threonine kinase family member 4	2.7198e-05	0.00100747
G. pachycheilus	ENSDARG00000078293	rbm24a	RNA binding motif protein 24a	0.00162785	0.0174219
G. pachycheilus	ENSDARG00000078381	trip11	thyroid hormone receptor interactor 11	9.347e-06	0.00045528
G. pachycheilus	ENSDARG00000078481	OGFOD3	2-oxoglutarate and iron-dependent oxygenase domain containing 3	0.00437806	0.0336014
G. pachycheilus	ENSDARG00000078497	timeless	timeless homolog (Drosophila)	9.2e-07	7.1139e-05
G. pachycheilus	ENSDARG00000078500	dap3	death associated protein 3	0.00406345	0.0319803
G. pachycheilus	ENSDARG00000078604	TBC1D10B	TBC1 domain family, member 10B	0.00179492	0.0185366
G. pachycheilus	ENSDARG00000078685	RUFY1	RUN and FYVE domain containing 1	0.000799798	0.0108025
G. pachycheilus	ENSDARG00000078687	SECISBP2L	SECIS binding protein 2-like	0.00111053	0.0133912
G. pachycheilus	ENSDARG00000078703	ASPH	aspartate beta-hydroxylase	0.00273341	0.024866
G. pachycheilus	ENSDARG00000078734	myo1f	myosin IF	4.476e-06	0.000266236
G. pachycheilus	ENSDARG00000078864	lats2	LATS, large tumor suppressor, homolog 2 (Drosophila)	9.0005e-05	0.00248558
G. pachycheilus	ENSDARG00000078899	prp	persistent plexus	0.00193039	0.0196405
G. pachycheilus	ENSDARG00000078942	AL929322.1	Uncharacterized protein	0.00753973	0.04784
G. pachycheilus	ENSDARG00000078974	BX088524.2	coiled-coil-helix-coiled-coil-helix domain-containing protein 8-like (LOC796017), mRNA	0.00806994	0.0499206
G. pachycheilus	ENSDARG00000079067	mms19	MMS19 nucleotide excision repair homolog (S. cerevisiae)	0.00040861	0.00658245
G. pachycheilus	ENSDARG00000079080	mettl20	methyltransferase like 20	0.00432832	0.0332609
G. pachycheilus	ENSDARG00000079201	TSHZ2	teashirt zinc finger homeobox 2	0.00465184	0.0350503
G. pachycheilus	ENSDARG00000079202	parp2	poly (ADP-ribose) polymerase family, member 2	0.00391199	0.0311289
G. pachycheilus	ENSDARG00000079289	PPP4R1L	protein phosphatase 4, regulatory subunit 1-like	0.00120933	0.0143039
G. pachycheilus	ENSDARG00000079377	ARHGEF38	Rho guanine nucleotide exchange factor (GEF) 38	0.00281118	0.0253129
G. pachycheilus	ENSDARG00000079463	MAN2B2	Uncharacterized protein	0.00295759	0.0262491
G. pachycheilus	ENSDARG00000079492	KDM5A	lysine (K)-specific demethylase 5A	2.247e-06	0.000151086
G. pachycheilus	ENSDARG00000079543	dpys	dihydropyrimidinase	0.00035504	0.00606706
G. pachycheilus	ENSDARG00000079620	amigo1	adhesion molecule with Ig-like domain 1	0.00390207	0.0311289
G. pachycheilus	ENSDARG00000079624	amer1	APC membrane recruitment protein 1	0.00422826	0.0328181
G. pachycheilus	ENSDARG00000079659	WDR53	WD repeat domain 53	0.00150242	0.0165667
G. pachycheilus	ENSDARG00000079720	HPDL	4-hydroxyphenylpyruvate dioxygenase-like	0.00136906	0.0153982
G. pachycheilus	ENSDARG00000079725	dhx9	DEAH (Asp-Glu-Ala-His) box polypeptide 9	0.0023018	0.0219398
G. pachycheilus	ENSDARG00000079881	TCAIM	T cell activation inhibitor, mitochondrial	0.00132001	0.0150657
G. pachycheilus	ENSDARG00000079915	pot1	protection of telomeres 1 homolog	0.00453015	0.0344082
G. pachycheilus	ENSDARG00000079999	RSBN1	round spermatid basic protein 1	0.000862369	0.0113744
G. pachycheilus	ENSDARG00000080019	UBA6	ubiquitin-like modifier activating enzyme 6	9.2136e-05	0.00253313
G. pachycheilus	ENSDARG00000086124	AP3B1	adaptor-related protein complex 3, beta 1 subunit	0.000153619	0.00350659
G. pachycheilus	ENSDARG00000086539	CABZ01115881.1	Uncharacterized protein	0.00379671	0.0305019
G. pachycheilus	ENSDARG00000086618	psma3	proteasome (prosome, macropain) subunit, alpha type, 3	0.000922314	0.0119106
G. pachycheilus	ENSDARG00000086670	narg2	NMDA receptor regulated 2	0.00254149	0.0235003
G. pachycheilus	ENSDARG00000087021	CABZ01085878.1	Uncharacterized protein	0.00123803	0.0144772
G. pachycheilus	ENSDARG00000087128	ppid	peptidylprolyl isomerase D	0.000269151	0.0051601
G. pachycheilus	ENSDARG00000087162	TMEM102	transmembrane protein 102	0.0055202	0.0390709
G. pachycheilus	ENSDARG00000087782	rnf152	ring finger protein 152	0.000280742	0.00526264
G. pachycheilus	ENSDARG00000087815	pop1	processing of precursor 1, ribonuclease P/MRP subunit (S. cerevisiae)	3e-09	5.62364e-07
G. pachycheilus	ENSDARG00000088905	pde8a	phosphodiesterase 8A	0.00623836	0.0422487
G. pachycheilus	ENSDARG00000088925	ATP9A	ATPase, class II, type 9A	0	0
G. pachycheilus	ENSDARG00000089169	ZBTB49	zinc finger and BTB domain containing 49	0.00669606	0.0444442
G. pachycheilus	ENSDARG00000089262	pbx3a	pre-B-cell leukemia transcription factor 3a	0.000239811	0.00484794
G. pachycheilus	ENSDARG00000089463	dhx58	DEXH (Asp-Glu-X-His) box polypeptide 58	0	0
G. pachycheilus	ENSDARG00000089519	FBLN7	fibulin 7	0.00165789	0.017656
G. pachycheilus	ENSDARG00000089705	ABCF3	ATP-binding cassette, sub-family F (GCN20), member 3	4.6658e-05	0.00148776
G. pachycheilus	ENSDARG00000089844	SCARB2	scavenger receptor class B, member 2	0.00266404	0.0243783
G. pachycheilus	ENSDARG00000089930	iqce	IQ motif containing E	0.000631852	0.00911028
G. pachycheilus	ENSDARG00000089933	rasal3	RAS protein activator like 3	6.1253e-05	0.0018758
G. pachycheilus	ENSDARG00000090174	SLC39A14	solute carrier family 39 (zinc transporter), member 14	0.00457139	0.0345705
G. pachycheilus	ENSDARG00000090301	usp48	ubiquitin specific peptidase 48	0.00641517	0.0430415
G. pachycheilus	ENSDARG00000090394	TIMP4	TIMP metallopeptidase inhibitor 4	0.00105814	0.0129755
G. pachycheilus	ENSDARG00000090451	C10H5orf42	chromosome 5 open reading frame 42	0.00203487	0.0203027
G. pachycheilus	ENSDARG00000090535	CABZ01083440.1	Uncharacterized protein	4e-08	5.155e-06
G. pachycheilus	ENSDARG00000090697	eif3ea	eukaryotic translation initiation factor 3, subunit E, a	0.00614075	0.0418817
G. pachycheilus	ENSDARG00000090779	ppp1cc	protein phosphatase 1, catalytic subunit, gamma isoform	0	0
G. pachycheilus	ENSDARG00000090781	SNTA1	syntrophin, alpha 1	0.00657392	0.0439099
G. pachycheilus	ENSDARG00000091153	slc35c1	solute carrier family 35, member C1	0.000415414	0.00667005
G. pachycheilus	ENSDARG00000091652	xrn1	5'-3' exoribonuclease 1	0.00509452	0.0372074
G. pachycheilus	ENSDARG00000091717	FASTKD5	FAST kinase domains 5	2.6142e-05	0.000986063
G. pachycheilus	ENSDARG00000091836	casp7	caspase 7, apoptosis-related cysteine peptidase	7.678e-06	0.000399127
G. pachycheilus	ENSDARG00000092677	COA6	cytochrome c oxidase assembly factor 6 homolog (S. cerevisiae)	0.000983065	0.0123854
G. pachycheilus	ENSDARG00000093007	mphosph6	M-phase phosphoprotein 6	0.0011031	0.0133799
G. pachycheilus	ENSDARG00000094863	ddx46	DEAD (Asp-Glu-Ala-Asp) box polypeptide 46	0.000318591	0.005647
G. pachycheilus	ENSDARG00000095046	pold2	polymerase (DNA directed), delta 2, regulatory subunit	0.00511478	0.0373113
G. pachycheilus	ENSDARG00000095577	cybrd1	cytochrome b reductase 1	0.00172131	0.0180841
G. pachycheilus	ENSDARG00000095660	slc10a3	solute carrier family 10 (sodium/bile acid cotransporter family), member 3	0.000511325	0.00782935
G. pachycheilus	ENSDARG00000096945	COLEC10	collectin sub-family member 10 (C-type lectin)	0.00300455	0.026515
zebrafish	ENSDARG00000000489	upf3b	UPF3 regulator of nonsense transcripts homolog B (yeast)	0.000420328	0.00754607		ENSDARG00000000489
zebrafish	ENSDARG00000000540	asnsd1	asparagine synthetase domain containing 1	0.000612392	0.00993871		ENSDARG00000000540
zebrafish	ENSDARG00000000729	daxx	death-associated protein 6	0.00324816	0.0337919		ENSDARG00000000729
zebrafish	ENSDARG00000001578	echs1	enoyl Coenzyme A hydratase, short chain, 1, mitochondrial	0.00229227	0.0259797		ENSDARG00000001578
zebrafish	ENSDARG00000002002	lmcd1	LIM and cysteine-rich domains 1	0.000695961	0.0110591		ENSDARG00000002002
zebrafish	ENSDARG00000002077	mnat1	menage a trois homolog 1	0.00153934	0.020018		ENSDARG00000002077
zebrafish	ENSDARG00000002303	xpot	exportin, tRNA (nuclear export receptor for tRNAs)	0.00316035	0.0331619		ENSDARG00000002303
zebrafish	ENSDARG00000002487	noc3l	nucleolar complex associated 3 homolog (S. cerevisiae)	0.00015768	0.00379105		ENSDARG00000002487
zebrafish	ENSDARG00000002970	ss18	synovial sarcoma translocation, chromosome 18 (H. sapiens)	1.9163e-05	0.000757312		ENSDARG00000002970
zebrafish	ENSDARG00000002980	vps54	vacuolar protein sorting 54 homolog (S. cerevisiae)	0.000418191	0.00752991		ENSDARG00000002980
zebrafish	ENSDARG00000003217	urb2	URB2 ribosome biogenesis 2 homolog (S. cerevisiae)	0.00212295	0.0247368		ENSDARG00000003217
zebrafish	ENSDARG00000003414	capslb	calcyphosine-like b	0.00125133	0.0173477		ENSDARG00000003414
zebrafish	ENSDARG00000003751	lats1	LATS, large tumor suppressor, homolog 1 (Drosophila)	1e-09	1.64486e-07		ENSDARG00000003751
zebrafish	ENSDARG00000003941	rrs1	RRS1 ribosome biogenesis regulator homolog (S. cerevisiae)	0.000951553	0.0140877		ENSDARG00000003941
zebrafish	ENSDARG00000003984	LTN1	listerin E3 ubiquitin protein ligase 1	0.00486696	0.0447437		ENSDARG00000003984
zebrafish	ENSDARG00000004433	btk	Bruton agammaglobulinemia tyrosine kinase	0.00390072	0.03829		ENSDARG00000004433
zebrafish	ENSDARG00000004537	kmt2a	lysine (K)-specific methyltransferase 2A	0.00229232	0.0259797		ENSDARG00000004537
zebrafish	ENSDARG00000004687	acaa1	acetyl-Coenzyme A acyltransferase 1	0.00358151	0.0358505		ENSDARG00000004687
zebrafish	ENSDARG00000004979	elovl5	ELOVL family member 5, elongation of long chain fatty acids (yeast)	0.00130121	0.0177959		ENSDARG00000004979
zebrafish	ENSDARG00000005023	fkbp9	FK506 binding protein 9	0.00155685	0.0201596		ENSDARG00000005023
zebrafish	ENSDARG00000005561	gfm2	G elongation factor, mitochondrial 2	0.000149851	0.0036693		ENSDARG00000005561
zebrafish	ENSDARG00000005640	adat3	adenosine deaminase, tRNA-specific 3	3.0281e-05	0.00106208		ENSDARG00000005640
zebrafish	ENSDARG00000005786	ppm1f	protein phosphatase 1F (PP2C domain containing)	0.00372566	0.036929		ENSDARG00000005786
zebrafish	ENSDARG00000005872	arhgap28	Rho GTPase activating protein 28	0.000387508	0.00716804		ENSDARG00000005872
zebrafish	ENSDARG00000005972	ric8b	resistance to inhibitors of cholinesterase 8 homolog B	0.000302177	0.00601766		ENSDARG00000005972
zebrafish	ENSDARG00000006290	ndufs5	NADH dehydrogenase (ubiquinone) Fe-S protein 5	0.000271026	0.00559848		ENSDARG00000006290
zebrafish	ENSDARG00000006345	MED17	mediator complex subunit 17	3.28e-07	2.97941e-05		ENSDARG00000006345
zebrafish	ENSDARG00000006621	pspc1	paraspeckle component 1	0.00362447	0.0361024		ENSDARG00000006621
zebrafish	ENSDARG00000006666	BUD13	BUD13 homolog (S. cerevisiae)	2.405e-06	0.000141031		ENSDARG00000006666
zebrafish	ENSDARG00000006848	PARP9	poly (ADP-ribose) polymerase family, member 9	2e-09	3.12103e-07		ENSDARG00000006848
zebrafish	ENSDARG00000007370	dysf	dysferlin, limb girdle muscular dystrophy 2B (autosomal recessive)	0.0047771	0.0440745		ENSDARG00000007370
zebrafish	ENSDARG00000007744	tsr1	TSR1, 20S rRNA accumulation, homolog (yeast)	0.00200851	0.0240226		ENSDARG00000007744
zebrafish	ENSDARG00000007755	wdr61	WD repeat domain 61	0	0		ENSDARG00000007755
zebrafish	ENSDARG00000008032	sart3	squamous cell carcinoma antigen recognised by T cells 3	0.000120472	0.00310997		ENSDARG00000008032
zebrafish	ENSDARG00000008060	scara3	scavenger receptor class A, member 3	0.000101601	0.00274819		ENSDARG00000008060
zebrafish	ENSDARG00000008142	stxbp3	syntaxin binding protein 3	6.749e-06	0.000325987		ENSDARG00000008142
zebrafish	ENSDARG00000008239	mocs3	molybdenum cofactor synthesis 3	0.000756801	0.0119394		ENSDARG00000008239
zebrafish	ENSDARG00000008366	mpp7	membrane protein, palmitoylated 7 (MAGUK p55 subfamily member 7)	2.0105e-05	0.000779357		ENSDARG00000008366
zebrafish	ENSDARG00000008490	ltv1	LTV1 homolog (S. cerevisiae)	0.000957876	0.0141153		ENSDARG00000008490
zebrafish	ENSDARG00000008502	pno1	partner of NOB1 homolog (S. cerevisiae)	0.00436843	0.0413873		ENSDARG00000008502
zebrafish	ENSDARG00000008568	SLC25A24	solute carrier family 25 (mitochondrial carrier; phosphate carrier), member 24	0.00488748	0.0448646		ENSDARG00000008568
zebrafish	ENSDARG00000008979	golga1	golgin A1	0.00111708	0.0157311		ENSDARG00000008979
zebrafish	ENSDARG00000009252	napepld	N-acyl phosphatidylethanolamine phospholipase D	0.000511759	0.00877342		ENSDARG00000009252
zebrafish	ENSDARG00000009534	wls	wntless homolog (Drosophila)	4e-09	5.6614e-07		ENSDARG00000009534
zebrafish	ENSDARG00000009830	hdlbpa	high density lipoprotein-binding protein a	0.00162048	0.0208064		ENSDARG00000009830
zebrafish	ENSDARG00000009886	rnf114	ring finger protein 114	0.0020281	0.0240569		ENSDARG00000009886
zebrafish	ENSDARG00000009939	micu2	mitochondrial calcium uptake 2	1e-08	1.32304e-06		ENSDARG00000009939
zebrafish	ENSDARG00000010437	fam46c	family with sequence similarity 46, member C	1.6928e-05	0.00067951		ENSDARG00000010437
zebrafish	ENSDARG00000010514	CXCR5	chemokine (C-X-C motif) receptor 5	7.81e-07	6.01667e-05		ENSDARG00000010514
zebrafish	ENSDARG00000010531	scamp4	secretory carrier membrane protein 4	6.694e-06	0.000325917		ENSDARG00000010531
zebrafish	ENSDARG00000010793	CABZ01115322.1	Uncharacterized protein	1e-09	1.64486e-07		ENSDARG00000010793
zebrafish	ENSDARG00000010853	cmtm6	CKLF-like MARVEL transmembrane domain containing 6	0.000303743	0.00602143		ENSDARG00000010853
zebrafish	ENSDARG00000011186	zfpl1	zinc finger protein-like 1	0.000134892	0.00339237		ENSDARG00000011186
zebrafish	ENSDARG00000011299	blzf1	basic leucine zipper nuclear factor 1	0.00190811	0.023272		ENSDARG00000011299
zebrafish	ENSDARG00000011410	AADAT	aminoadipate aminotransferase	0.00331841	0.0341146		ENSDARG00000011410
zebrafish	ENSDARG00000011449	fes	feline sarcoma oncogene	0.000239382	0.00516624		ENSDARG00000011449
zebrafish	ENSDARG00000011564	sfpq	splicing factor proline/glutamine rich (polypyrimidine tract binding protein associated)	0.000330117	0.00644562		ENSDARG00000011564
zebrafish	ENSDARG00000011615	mybpc3	myosin binding protein C, cardiac	0.00156633	0.0202392		ENSDARG00000011615
zebrafish	ENSDARG00000011618	slc26a2	solute carrier family 26 (sulfate transporter), member 2	1.0918e-05	0.000471255		ENSDARG00000011618
zebrafish	ENSDARG00000011723	C2H5orf22	chromosome 5 open reading frame 22	0.00407699	0.0395735		ENSDARG00000011723
zebrafish	ENSDARG00000011821	plod2	procollagen-lysine, 2-oxoglutarate 5-dioxygenase 2	9.8386e-05	0.00269719		ENSDARG00000011821
zebrafish	ENSDARG00000011885	mrpl19	mitochondrial ribosomal protein L19	0.000388164	0.00716804		ENSDARG00000011885
zebrafish	ENSDARG00000011909	itpr2	inositol 1,4,5-triphosphate receptor, type 2	0.00167065	0.0212711		ENSDARG00000011909
zebrafish	ENSDARG00000011955	adck4	aarF domain containing kinase 4	0.00203571	0.0240569		ENSDARG00000011955
zebrafish	ENSDARG00000012336	cog6	component of oligomeric golgi complex 6	0.00109084	0.0154637		ENSDARG00000012336
zebrafish	ENSDARG00000012729	hcls1	hematopoietic cell-specific Lyn substrate 1	4.7827e-05	0.00156492		ENSDARG00000012729
zebrafish	ENSDARG00000012990	HOOK3	hook microtubule-tethering protein 3	0.000855244	0.0129801		ENSDARG00000012990
zebrafish	ENSDARG00000013012	rpl36	ribosomal protein L36	5.2547e-05	0.00168316		ENSDARG00000013012
zebrafish	ENSDARG00000013058	ascc2	activating signal cointegrator 1 complex subunit 2	0.00131723	0.0179343		ENSDARG00000013058
zebrafish	ENSDARG00000013082	uap1l1	UDP-N-acteylglucosamine pyrophosphorylase 1, like 1	0.000647749	0.0103551		ENSDARG00000013082
zebrafish	ENSDARG00000013475	cct4	chaperonin containing TCP1, subunit 4 (delta)	0.000595132	0.00973649		ENSDARG00000013475
zebrafish	ENSDARG00000013653	eltd1	EGF, latrophilin and seven transmembrane domain containing 1	2.52e-06	0.000146064		ENSDARG00000013653
zebrafish	ENSDARG00000013828	snx13	sorting nexin 13	3.381e-06	0.000178928		ENSDARG00000013828
zebrafish	ENSDARG00000014139	srp72	signal recognition particle 72	5.045e-06	0.000253751		ENSDARG00000014139
zebrafish	ENSDARG00000014161	ercc4	excision repair cross-complementing rodent repair deficiency, complementation group 4	0.0025831	0.0283768		ENSDARG00000014161
zebrafish	ENSDARG00000014717	DYNC1H1	dynein, cytoplasmic 1, heavy chain 1	0	0		ENSDARG00000014717
zebrafish	ENSDARG00000015236	pycrl	pyrroline-5-carboxylate reductase-like	8.7563e-05	0.00244453		ENSDARG00000015236
zebrafish	ENSDARG00000015385	ndufs3	NADH dehydrogenase (ubiquinone) Fe-S protein 3, (NADH-coenzyme Q reductase)	3.2448e-05	0.00110943		ENSDARG00000015385
zebrafish	ENSDARG00000015540	psen2	presenilin 2	0.000226588	0.00499356		ENSDARG00000015540
zebrafish	ENSDARG00000015546	alpl	alkaline phosphatase, liver/bone/kidney	0.00350586	0.0355612		ENSDARG00000015546
zebrafish	ENSDARG00000015676	nmd3	NMD3 homolog (S. cerevisiae)	0.00194138	0.0235363		ENSDARG00000015676
zebrafish	ENSDARG00000015717	flt4	fms-related tyrosine kinase 4	0.00563528	0.0488552		ENSDARG00000015717
zebrafish	ENSDARG00000015807	rab22a	RAB22A, member RAS oncogene family	0.00158622	0.0204529		ENSDARG00000015807
zebrafish	ENSDARG00000015930	rwdd1	RWD domain containing 1	0.000269958	0.00559848		ENSDARG00000015930
zebrafish	ENSDARG00000015970	phip	pleckstrin homology domain interacting protein	0.00240896	0.0269417		ENSDARG00000015970
zebrafish	ENSDARG00000016065	tlr3	toll-like receptor 3	3.506e-06	0.000183944		ENSDARG00000016065
zebrafish	ENSDARG00000016375	asns	asparagine synthetase	0.00463764	0.0430936		ENSDARG00000016375
zebrafish	ENSDARG00000016457	irf9	interferon regulatory factor 9	2.8589e-05	0.00102954		ENSDARG00000016457
zebrafish	ENSDARG00000016630	tprb	translocated promoter region b (to activated MET oncogene)	0.00106704	0.0153522		ENSDARG00000016630
zebrafish	ENSDARG00000016968	tmem214	transmembrane protein 214	0.000594742	0.00973649		ENSDARG00000016968
zebrafish	ENSDARG00000017037	ikbkg	inhibitor of kappa light polypeptide gene enhancer in B-cells, kinase gamma	0.00272204	0.0295217		ENSDARG00000017037
zebrafish	ENSDARG00000017272	eapp	e2f-associated phosphoprotein	0.00524685	0.0469046		ENSDARG00000017272
zebrafish	ENSDARG00000017315	larp7	La ribonucleoprotein domain family, member 7	0	0		ENSDARG00000017315
zebrafish	ENSDARG00000017355	rsph9	radial spoke head 9 homolog	1.6423e-05	0.000666336		ENSDARG00000017355
zebrafish	ENSDARG00000018006	vrk1	vaccinia related kinase 1	0.000965554	0.0141599		ENSDARG00000018006
zebrafish	ENSDARG00000018020	pepd	peptidase D	0.00381401	0.03756		ENSDARG00000018020
zebrafish	ENSDARG00000018272	wdr33	WD repeat domain 33	0.00147117	0.019422		ENSDARG00000018272
zebrafish	ENSDARG00000018432	m6pr	mannose-6-phosphate receptor (cation dependent)	3.732e-06	0.000194128		ENSDARG00000018432
zebrafish	ENSDARG00000018722	MCOLN2	mucolipin 2	0.00133349	0.018015		ENSDARG00000018722
zebrafish	ENSDARG00000018846	dgat2	diacylglycerol O-acyltransferase 2	0.00454232	0.0425956		ENSDARG00000018846
zebrafish	ENSDARG00000018847	UTP20	UTP20, small subunit (SSU) processome component, homolog (yeast)	0.000325776	0.00641419		ENSDARG00000018847
zebrafish	ENSDARG00000018944	hoga1	4-hydroxy-2-oxoglutarate aldolase 1	0.000422839	0.00756882		ENSDARG00000018944
zebrafish	ENSDARG00000019364	mbip	MAP3K12 binding inhibitory protein 1	3.012e-06	0.000168343		ENSDARG00000019364
zebrafish	ENSDARG00000019487	tmx1	thioredoxin-related transmembrane protein 1	8.307e-06	0.000380123		ENSDARG00000019487
zebrafish	ENSDARG00000020024	fam151b	family with sequence similarity 151, member B	0.000564264	0.00935725		ENSDARG00000020024
zebrafish	ENSDARG00000020131	fnbp1l	formin binding protein 1-like	0.002909	0.0311145		ENSDARG00000020131
zebrafish	ENSDARG00000020204	nf2a	neurofibromin 2a (merlin)	2.4803e-05	0.000937584		ENSDARG00000020204
zebrafish	ENSDARG00000020326	tyk2	tyrosine kinase 2	1.1653e-05	0.000494995		ENSDARG00000020326
zebrafish	ENSDARG00000020741	fga	fibrinogen alpha chain	0.00358074	0.0358505		ENSDARG00000020741
zebrafish	ENSDARG00000020781	col4a2	collagen, type IV, alpha 2	2.75e-07	2.61508e-05		ENSDARG00000020781
zebrafish	ENSDARG00000021004	c5	complement component 5	0	0		ENSDARG00000021004
zebrafish	ENSDARG00000021239	apaf1	apoptotic protease activating factor 1	0.000804608	0.0124285		ENSDARG00000021239
zebrafish	ENSDARG00000021370	actr6	ARP6 actin-related protein 6 homolog (yeast)	0.000228748	0.00499356		ENSDARG00000021370
zebrafish	ENSDARG00000022122	cdkal1	CDK5 regulatory subunit associated protein 1-like 1	2.5e-08	3.16979e-06		ENSDARG00000022122
zebrafish	ENSDARG00000022309	dspa	desmoplakin a	0.000793205	0.0123067		ENSDARG00000022309
zebrafish	ENSDARG00000022648	otud3	OTU domain containing 3	0.00493437	0.0450909		ENSDARG00000022648
zebrafish	ENSDARG00000022730	aasdh	aminoadipate-semialdehyde dehydrogenase	0.000253034	0.00536573		ENSDARG00000022730
zebrafish	ENSDARG00000022744	pigb	phosphatidylinositol glycan anchor biosynthesis, class B	0.000941799	0.01398		ENSDARG00000022744
zebrafish	ENSDARG00000023508	ankrd49	ankyrin repeat domain 49	0.000400277	0.0072719		ENSDARG00000023508
zebrafish	ENSDARG00000024037	pcyox1	prenylcysteine oxidase 1	0.00410696	0.0398009		ENSDARG00000024037
zebrafish	ENSDARG00000024324	arhgap1	Rho GTPase activating protein 1	4e-09	5.6614e-07		ENSDARG00000024324
zebrafish	ENSDARG00000024431	ETS1	v-ets avian erythroblastosis virus E26 oncogene homolog 1	4.942e-06	0.000251048		ENSDARG00000024431
zebrafish	ENSDARG00000024452	cul4a	cullin 4A	0.0030905	0.032768		ENSDARG00000024452
zebrafish	ENSDARG00000024465	mrps18a	mitochondrial ribosomal protein S18A	0.000374836	0.00697631		ENSDARG00000024465
zebrafish	ENSDARG00000024511	bxdc2	brix domain containing 2	0.000941626	0.01398		ENSDARG00000024511
zebrafish	ENSDARG00000024979	lrrc1	leucine rich repeat containing 1	0.0039683	0.0387657		ENSDARG00000024979
zebrafish	ENSDARG00000025073	rpl18a	ribosomal protein L18a	0.00553627	0.048404		ENSDARG00000025073
zebrafish	ENSDARG00000025147	cd63	Cd63 antigen	6.8435e-05	0.00201206		ENSDARG00000025147
zebrafish	ENSDARG00000025212	cpsf3l	cleavage and polyadenylation specific factor 3-like	0	0		ENSDARG00000025212
zebrafish	ENSDARG00000025467	aatf	apoptosis antagonizing transcription factor	8.6541e-05	0.00242714		ENSDARG00000025467
zebrafish	ENSDARG00000025703	dmgdh	dimethylglycine dehydrogenase	0.000495488	0.00854261		ENSDARG00000025703
zebrafish	ENSDARG00000025826	gna12a	guanine nucleotide binding protein (G protein) alpha 12a	0.00463245	0.0430936		ENSDARG00000025826
zebrafish	ENSDARG00000025977	blmh	bleomycin hydrolase	0.00440127	0.0415934		ENSDARG00000025977
zebrafish	ENSDARG00000026500	xkr9	XK, Kell blood group complex subunit-related family, member 9	2.41e-06	0.000141031		ENSDARG00000026500
zebrafish	ENSDARG00000026767	nol11	nucleolar protein 11	2.881e-05	0.0010314		ENSDARG00000026767
zebrafish	ENSDARG00000026804	mcu	mitochondrial calcium uniporter	6.6793e-05	0.00197331		ENSDARG00000026804
zebrafish	ENSDARG00000027017	ppp2r5a	protein phosphatase 2, regulatory subunit B', alpha isoform	9.43e-07	6.91458e-05		ENSDARG00000027017
zebrafish	ENSDARG00000027172	phactr2	phosphatase and actin regulator 2	0.000120929	0.00310997		ENSDARG00000027172
zebrafish	ENSDARG00000027461	C3H16orf13	chromosome 16 open reading frame 13	6.4628e-05	0.00192843		ENSDARG00000027461
zebrafish	ENSDARG00000027491	uros	uroporphyrinogen III synthase	0.00148667	0.0195841		ENSDARG00000027491
zebrafish	ENSDARG00000027853	ppp1r21	protein phosphatase 1, regulatory subunit 21	4.244e-06	0.00021889		ENSDARG00000027853
zebrafish	ENSDARG00000027992	hao2	hydroxyacid oxidase 2 (long chain)	0.000269554	0.00559848		ENSDARG00000027992
zebrafish	ENSDARG00000028058	traf6	TNF receptor-associated factor 6	0.0051328	0.0461421		ENSDARG00000028058
zebrafish	ENSDARG00000028533	macf1	microtubule-actin crosslinking factor 1	4e-07	3.47771e-05		ENSDARG00000028533
zebrafish	ENSDARG00000028699	crkl	v-crk sarcoma virus CT10 oncogene homolog (avian)-like	0.000828058	0.0127123		ENSDARG00000028699
zebrafish	ENSDARG00000028889	ndufb10	NADH dehydrogenase (ubiquinone) 1 beta subcomplex, 10	2.5639e-05	0.000957294		ENSDARG00000028889
zebrafish	ENSDARG00000028937	taf1b	TATA box binding protein (Tbp)-associated factor, RNA polymerase I, B	3.18e-07	2.93235e-05		ENSDARG00000028937
zebrafish	ENSDARG00000029014	orc4	origin recognition complex, subunit 4	0.000116012	0.00305649		ENSDARG00000029014
zebrafish	ENSDARG00000029146	lrp1b	low density lipoprotein receptor-related protein 1b	0.00133535	0.018015		ENSDARG00000029146
zebrafish	ENSDARG00000029252	ssb	Sjogren syndrome antigen B (autoantigen La)	0.00186469	0.02288		ENSDARG00000029252
zebrafish	ENSDARG00000029307	C24H18orf8	chromosome 18 open reading frame 8	7.584e-06	0.000360596		ENSDARG00000029307
zebrafish	ENSDARG00000029581	tbc1d7	TBC1 domain family, member 7	0.000554066	0.00926985		ENSDARG00000029581
zebrafish	ENSDARG00000029766	nr1i2	nuclear receptor subfamily 1, group I, member 2	0.00503463	0.0456644		ENSDARG00000029766
zebrafish	ENSDARG00000030251	klhl36	kelch-like 36 (Drosophila)	8.29e-07	6.30662e-05		ENSDARG00000030251
zebrafish	ENSDARG00000030964	pde12	phosphodiesterase 12	0.000416903	0.007529		ENSDARG00000030964
zebrafish	ENSDARG00000031632	chst10	carbohydrate sulfotransferase 10	0.00170743	0.0216487		ENSDARG00000031632
zebrafish	ENSDARG00000031647	stat2	signal transducer and activator of transcription 2	0.00150941	0.019713		ENSDARG00000031647
zebrafish	ENSDARG00000031774	pus7	pseudouridylate synthase 7 homolog (S. cerevisiae)	0.00448204	0.0421602		ENSDARG00000031774
zebrafish	ENSDARG00000031796	ache	acetylcholinesterase	0.000529569	0.00895266		ENSDARG00000031796
zebrafish	ENSDARG00000031956	tmem63a	transmembrane protein 63A	0.000150418	0.0036693		ENSDARG00000031956
zebrafish	ENSDARG00000031968	cpped1	calcineurin-like phosphoesterase domain containing 1	0.00354821	0.0358116		ENSDARG00000031968
zebrafish	ENSDARG00000032111	MTFP1	mitochondrial fission process 1	2.683e-05	0.000983659		ENSDARG00000032111
zebrafish	ENSDARG00000032117	ddx1	DEAD (Asp-Glu-Ala-Asp) box polypeptide 1	0.00107531	0.0154131		ENSDARG00000032117
zebrafish	ENSDARG00000032431	mpv17	MpV17 transgene, murine homolog, glomerulosclerosis	0.00377218	0.0372687		ENSDARG00000032431
zebrafish	ENSDARG00000032505	LYAR	Ly1 antibody reactive	0.000794697	0.0123067		ENSDARG00000032505
zebrafish	ENSDARG00000032802	ktn1	kinectin 1	0.000414408	0.00750621		ENSDARG00000032802
zebrafish	ENSDARG00000033418	gpatch1	G patch domain containing 1	0.00182453	0.0226153		ENSDARG00000033418
zebrafish	ENSDARG00000033604	lrpap1	low density lipoprotein receptor-related protein associated protein 1	0.00437266	0.0413873		ENSDARG00000033604
zebrafish	ENSDARG00000033945	NOP14	NOP14 nucleolar protein	0	0		ENSDARG00000033945
zebrafish	ENSDARG00000034060	elac2	elaC homolog 2 (E. coli)	0.000681831	0.0108629		ENSDARG00000034060
zebrafish	ENSDARG00000034174	mrrf	mitochondrial ribosome recycling factor	8.088e-06	0.000372906		ENSDARG00000034174
zebrafish	ENSDARG00000034427	hn1l	hematological and neurological expressed 1-like	0.000282081	0.00578029		ENSDARG00000034427
zebrafish	ENSDARG00000034907	paqr7b	progestin and adipoQ receptor family member VII, b	0.00261336	0.028606		ENSDARG00000034907
zebrafish	ENSDARG00000035066	ubtf	upstream binding transcription factor, RNA polymerase I	0.00250192	0.0276314		ENSDARG00000035066
zebrafish	ENSDARG00000035120	GLDC	glycine dehydrogenase (decarboxylating)	0	0		ENSDARG00000035120
zebrafish	ENSDARG00000035167	mrpl48	mitochondrial ribosomal protein L48	0.00022306	0.00497269		ENSDARG00000035167
zebrafish	ENSDARG00000035253	npr3	natriuretic peptide receptor 3	0.000235422	0.00509886		ENSDARG00000035253
zebrafish	ENSDARG00000035391	ptcd2	pentatricopeptide repeat domain 2	0.000166436	0.00389588		ENSDARG00000035391
zebrafish	ENSDARG00000035552	agtr2	angiotensin II receptor, type 2	0.00460398	0.0430412		ENSDARG00000035552
zebrafish	ENSDARG00000035631	sdf2l1	stromal cell-derived factor 2-like 1	5.9191e-05	0.00180429		ENSDARG00000035631
zebrafish	ENSDARG00000035660	si:ch211-193k19.1	si:ch211-193k19.1	0.00132261	0.0179675		ENSDARG00000035660
zebrafish	ENSDARG00000035730	utp6	UTP6, small subunit (SSU) processome component, homolog (yeast)	0.00338215	0.0345365		ENSDARG00000035730
zebrafish	ENSDARG00000035751	ipo7	importin 7	9.861e-06	0.000438059		ENSDARG00000035751
zebrafish	ENSDARG00000035763	CABZ01086801.1	Uncharacterized protein	5.3136e-05	0.00169312		ENSDARG00000035763
zebrafish	ENSDARG00000035853	cdkn2aip	CDKN2A interacting protein	0.00477969	0.0440745		ENSDARG00000035853
zebrafish	ENSDARG00000036232	trpm7	transient receptor potential cation channel, subfamily M, member 7	0	0		ENSDARG00000036232
zebrafish	ENSDARG00000036345	cmtr2	cap methyltransferase 2	0.00532829	0.0471337		ENSDARG00000036345
zebrafish	ENSDARG00000036524	PRPSAP1	phosphoribosyl pyrophosphate synthetase-associated protein 1	0	0		ENSDARG00000036524
zebrafish	ENSDARG00000036592	setd4	SET domain containing 4	0.00101771	0.0148405		ENSDARG00000036592
zebrafish	ENSDARG00000036820	mgll	monoglyceride lipase	0.00574373	0.0495834		ENSDARG00000036820
zebrafish	ENSDARG00000037060	kmt2d	lysine (K)-specific methyltransferase 2D	0.000356384	0.00684212		ENSDARG00000037060
zebrafish	ENSDARG00000037062	dhh	desert hedgehog	2.9832e-05	0.00105557		ENSDARG00000037062
zebrafish	ENSDARG00000037099	IRS2	insulin receptor substrate 2	1.6018e-05	0.000658686		ENSDARG00000037099
zebrafish	ENSDARG00000037109	pwp2h	PWP2 periodic tryptophan protein homolog (yeast)	0.00561813	0.048776		ENSDARG00000037109
zebrafish	ENSDARG00000037182	SURF2	surfeit 2	0.00160101	0.0205999		ENSDARG00000037182
zebrafish	ENSDARG00000037186	tpbgb	trophoblast glycoprotein b	3.183e-05	0.00110067		ENSDARG00000037186
zebrafish	ENSDARG00000037259	ndufb6	NADH dehydrogenase (ubiquinone) 1 beta subcomplex, 6	2.068e-06	0.000126345		ENSDARG00000037259
zebrafish	ENSDARG00000037309	pet112	PET112 homolog (yeast)	0.00516831	0.0463929		ENSDARG00000037309
zebrafish	ENSDARG00000037350	rpl9	ribosomal protein L9	0.000759176	0.0119394		ENSDARG00000037350
zebrafish	ENSDARG00000037836	IGFALS	insulin-like growth factor binding protein, acid labile subunit	0.000150727	0.0036693		ENSDARG00000037836
zebrafish	ENSDARG00000037844	kdm8	lysine (K)-specific demethylase 8	0.0014963	0.0196684		ENSDARG00000037844
zebrafish	ENSDARG00000037894	ezh1	enhancer of zeste homolog 1 (Drosophila)	0.00232672	0.026223		ENSDARG00000037894
zebrafish	ENSDARG00000037928	ddx42	DEAD (Asp-Glu-Ala-Asp) box polypeptide 42	0.00203128	0.0240569		ENSDARG00000037928
zebrafish	ENSDARG00000038442	plcg1	phospholipase C, gamma 1	2.076e-06	0.000126345		ENSDARG00000038442
zebrafish	ENSDARG00000038567	tsr3	TSR3, 20S rRNA accumulation, homolog (S. cerevisiae)	0.00373886	0.0369995		ENSDARG00000038567
zebrafish	ENSDARG00000038664	pole2	polymerase (DNA directed), epsilon 2	0.0034748	0.0353049		ENSDARG00000038664
zebrafish	ENSDARG00000038687	nfkb2	nuclear factor of kappa light polypeptide gene enhancer in B-cells 2, p49/p100	0	0		ENSDARG00000038687
zebrafish	ENSDARG00000038882	smc4	structural maintenance of chromosomes 4	2.89e-06	0.000164379		ENSDARG00000038882
zebrafish	ENSDARG00000038900	acadm	acyl-Coenzyme A dehydrogenase, C-4 to C-12 straight chain	0.00204431	0.0241118		ENSDARG00000038900
zebrafish	ENSDARG00000039093	got1	glutamic-oxaloacetic transaminase 1, soluble	0.00203058	0.0240569		ENSDARG00000039093
zebrafish	ENSDARG00000039134	MTR	5-methyltetrahydrofolate-homocysteine methyltransferase	0	0		ENSDARG00000039134
zebrafish	ENSDARG00000039197	FAM179B	family with sequence similarity 179, member B	0.000251262	0.00534679		ENSDARG00000039197
zebrafish	ENSDARG00000039338	gadd45gip1	growth arrest and DNA-damage-inducible, gamma interacting protein 1	0.00365905	0.0363872		ENSDARG00000039338
zebrafish	ENSDARG00000039406	prom2	prominin 2	0.000919302	0.0137805		ENSDARG00000039406
zebrafish	ENSDARG00000039422	fuom	fucose mutarotase	0.00016182	0.0038172		ENSDARG00000039422
zebrafish	ENSDARG00000039516	c8a	complement component 8, alpha polypeptide	0.000558854	0.00931617		ENSDARG00000039516
zebrafish	ENSDARG00000039517	c8b	complement component 8, beta polypeptide	0.00101928	0.0148405		ENSDARG00000039517
zebrafish	ENSDARG00000039579	cfd	complement factor D (adipsin)	0.000156506	0.00377974		ENSDARG00000039579
zebrafish	ENSDARG00000039619	CABZ01031887.1	Uncharacterized protein	0	0		ENSDARG00000039619
zebrafish	ENSDARG00000039649	mtif3	mitochondrial translational initiation factor 3	4.36e-07	3.68541e-05		ENSDARG00000039649
zebrafish	ENSDARG00000039699	fam204a	family with sequence similarity 204, member A	0.00405487	0.0394216		ENSDARG00000039699
zebrafish	ENSDARG00000039719	mrps26	mitochondrial ribosomal protein S26	5.5597e-05	0.00172923		ENSDARG00000039719
zebrafish	ENSDARG00000039958	utp11l	UTP11-like, U3 small nucleolar ribonucleoprotein (yeast)	3.075e-06	0.000168343		ENSDARG00000039958
zebrafish	ENSDARG00000039960	ST7	suppression of tumorigenicity 7	0	0		ENSDARG00000039960
zebrafish	ENSDARG00000039989	snrnp48	small nuclear ribonucleoprotein 48 (U11/U12)	0.000262116	0.00550082		ENSDARG00000039989
zebrafish	ENSDARG00000040064	acp6	acid phosphatase 6, lysophosphatidic	5.9133e-05	0.00180429		ENSDARG00000040064
zebrafish	ENSDARG00000040126	CABZ01043370.1	Uncharacterized protein	0.00193681	0.0235279		ENSDARG00000040126
zebrafish	ENSDARG00000040198	fstl5	follistatin-like 5	0.00419793	0.0403866		ENSDARG00000040198
zebrafish	ENSDARG00000040300	gtpbp10	GTP-binding protein 10 (putative)	0.00235445	0.0264376		ENSDARG00000040300
zebrafish	ENSDARG00000040338	hvcn1	hydrogen voltage-gated channel 1	0.000638149	0.0102841		ENSDARG00000040338
zebrafish	ENSDARG00000040435	SLC6A11	solute carrier family 6 (neurotransmitter transporter), member 11	4.83e-07	3.99242e-05		ENSDARG00000040435
zebrafish	ENSDARG00000040527	siae	sialic acid acetylesterase	0.00184627	0.0227462		ENSDARG00000040527
zebrafish	ENSDARG00000040717	macc1	metastasis associated in colon cancer 1	0.00429005	0.0408596		ENSDARG00000040717
zebrafish	ENSDARG00000040851	plekhh2	pleckstrin homology domain containing, family H (with MyTH4 domain) member 2	8.97e-07	6.65749e-05		ENSDARG00000040851
zebrafish	ENSDARG00000041199	alg12	asparagine-linked glycosylation 12 homolog (yeast, alpha-1,6-mannosyltransferase)	0.00070722	0.0112087		ENSDARG00000041199
zebrafish	ENSDARG00000041252	gemin4	gem (nuclear organelle) associated protein 4	0.00054321	0.00913253		ENSDARG00000041252
zebrafish	ENSDARG00000041314	ndufb9	NADH dehydrogenase (ubiquinone) 1 beta subcomplex, 9	0.000229383	0.00499356		ENSDARG00000041314
zebrafish	ENSDARG00000041338	mrpl15	mitochondrial ribosomal protein L15	7.9116e-05	0.00227123		ENSDARG00000041338
zebrafish	ENSDARG00000041566	adamts1	ADAM metallopeptidase with thrombospondin type 1 motif, 1	0.00015822	0.00379105		ENSDARG00000041566
zebrafish	ENSDARG00000041570	mrpl39	mitochondrial ribosomal protein L39	0.000137751	0.00343587		ENSDARG00000041570
zebrafish	ENSDARG00000041736	hsdl1	hydroxysteroid dehydrogenase like 1	1.512e-06	9.7376e-05		ENSDARG00000041736
zebrafish	ENSDARG00000041747	sspn	sarcospan (Kras oncogene-associated gene)	0.00561723	0.048776		ENSDARG00000041747
zebrafish	ENSDARG00000041754	cct2	chaperonin containing TCP1, subunit 2 (beta)	0.00115296	0.016168		ENSDARG00000041754
zebrafish	ENSDARG00000041895	cad	carbamoyl-phosphate synthetase 2, aspartate transcarbamylase, and dihydroorotase	0.00154652	0.0200685		ENSDARG00000041895
zebrafish	ENSDARG00000041997	lztfl1	leucine zipper transcription factor-like 1	0.000485088	0.00841096		ENSDARG00000041997
zebrafish	ENSDARG00000042010	CABZ01066502.1	Pyruvate kinase	0.00426258	0.0407254		ENSDARG00000042010
zebrafish	ENSDARG00000042031	gorab	golgin, rab6-interacting	0.000285386	0.00579093		ENSDARG00000042031
zebrafish	ENSDARG00000042077	mrps7	mitochondrial ribosomal protein S7	0.00150737	0.019713		ENSDARG00000042077
zebrafish	ENSDARG00000042120	C20H1orf112	chromosome 1 open reading frame 112	2.43e-07	2.42442e-05		ENSDARG00000042120
zebrafish	ENSDARG00000042509	glod4	glyoxalase domain containing 4	0.000284508	0.00579093		ENSDARG00000042509
zebrafish	ENSDARG00000042728	plaa	phospholipase A2-activating protein	0.000764216	0.0119872		ENSDARG00000042728
zebrafish	ENSDARG00000042874	phlda2	pleckstrin homology-like domain, family A, member 2	0.000272289	0.00559848		ENSDARG00000042874
zebrafish	ENSDARG00000043130	notch2	notch homolog 2	1.6271e-05	0.000664599		ENSDARG00000043130
zebrafish	ENSDARG00000043309	obscn	obscurin, cytoskeletal calmodulin and titin-interacting RhoGEF	0.0039878	0.0388939		ENSDARG00000043309
zebrafish	ENSDARG00000043447	gpr55a	G protein-coupled receptor 55a	0.00339762	0.0346364		ENSDARG00000043447
zebrafish	ENSDARG00000043451	cab39	calcium binding protein 39	0.00331667	0.0341146		ENSDARG00000043451
zebrafish	ENSDARG00000043542	znf259	zinc finger protein 259	0.00293541	0.031287		ENSDARG00000043542
zebrafish	ENSDARG00000043554	mrpl40	mitochondrial ribosomal protein L40	0.00116553	0.0162694		ENSDARG00000043554
zebrafish	ENSDARG00000043727	cwc27	CWC27 spliceosome-associated protein homolog (S. cerevisiae)	0.00105661	0.0152382		ENSDARG00000043727
zebrafish	ENSDARG00000043858	cdk19	cyclin-dependent kinase 19	0.00134043	0.018015		ENSDARG00000043858
zebrafish	ENSDARG00000043886	paf1	paf1, RNA polymerase II associated factor, homolog (S. cerevisiae)	0	0		ENSDARG00000043886
zebrafish	ENSDARG00000043938	lrrc57	leucine rich repeat containing 57	0.00322109	0.0336831		ENSDARG00000043938
zebrafish	ENSDARG00000043970	lrpprc	leucine-rich PPR-motif containing	0	0		ENSDARG00000043970
zebrafish	ENSDARG00000044090	zmpste24	zinc metallopeptidase, STE24 homolog	0.000200928	0.00456286		ENSDARG00000044090
zebrafish	ENSDARG00000044204	endou	endonuclease, polyU-specific	0.00529834	0.0469369		ENSDARG00000044204
zebrafish	ENSDARG00000044282	smc5	structural maintenance of chromosomes 5	2.579e-06	0.000148074		ENSDARG00000044282
zebrafish	ENSDARG00000044339	rp2	retinitis pigmentosa 2 (X-linked recessive)	0.00199479	0.0239564		ENSDARG00000044339
zebrafish	ENSDARG00000044402	nop16	NOP16 nucleolar protein homolog (yeast)	0.00323581	0.0337211		ENSDARG00000044402
zebrafish	ENSDARG00000044514	st6gal1	ST6 beta-galactosamide alpha-2,6-sialyltranferase 1	0.00220843	0.0253595		ENSDARG00000044514
zebrafish	ENSDARG00000044691	ppp1r3b	protein phosphatase 1, regulatory (inhibitor) subunit 3B	4.1119e-05	0.00136006		ENSDARG00000044691
zebrafish	ENSDARG00000044925	CDK5RAP1	CDK5 regulatory subunit associated protein 1	0.00247566	0.0275445		ENSDARG00000044925
zebrafish	ENSDARG00000045019	aamp	angio-associated, migratory cell protein	0.000931342	0.0138925		ENSDARG00000045019
zebrafish	ENSDARG00000045039	KCNJ16	potassium inwardly-rectifying channel, subfamily J, member 16	0.000226597	0.00499356		ENSDARG00000045039
zebrafish	ENSDARG00000045091	mrpl10	mitochondrial ribosomal protein L10	0.000953687	0.0140877		ENSDARG00000045091
zebrafish	ENSDARG00000045146	tomm22	translocase of outer mitochondrial membrane 22 homolog (yeast)	0.000367101	0.00693844		ENSDARG00000045146
zebrafish	ENSDARG00000045306	slc51a	solute carrier family 51, alpha subunit	0.000100715	0.00273639		ENSDARG00000045306
zebrafish	ENSDARG00000045343	usp46	ubiquitin specific peptidase 46	0.000790707	0.0123067		ENSDARG00000045343
zebrafish	ENSDARG00000045416	mppe1	metallophosphoesterase 1	0.000311899	0.00616304		ENSDARG00000045416
zebrafish	ENSDARG00000045565	noc4l	nucleolar complex associated 4 homolog (S. cerevisiae)	1.337e-05	0.000557328		ENSDARG00000045565
zebrafish	ENSDARG00000045857	cebpz	CCAAT/enhancer binding protein (C/EBP), zeta	1.437e-06	9.50607e-05		ENSDARG00000045857
zebrafish	ENSDARG00000045959	csf3r	colony stimulating factor 3 receptor (granulocyte)	0.000477178	0.00834513		ENSDARG00000045959
zebrafish	ENSDARG00000045976	sidt2	SID1 transmembrane family, member 2	3e-08	3.72612e-06		ENSDARG00000045976
zebrafish	ENSDARG00000046133	b3galnt2	beta-1,3-N-acetylgalactosaminyltransferase 2	0.000479308	0.00835836		ENSDARG00000046133
zebrafish	ENSDARG00000051756	pdhx	pyruvate dehydrogenase complex, component X	0.00352114	0.0356567		ENSDARG00000051756
zebrafish	ENSDARG00000051855	gart	phosphoribosylglycinamide formyltransferase	0	0		ENSDARG00000051855
zebrafish	ENSDARG00000052167	shcbp1	SHC SH2-domain binding protein 1	5.461e-05	0.00172205		ENSDARG00000052167
zebrafish	ENSDARG00000052271	slc22a18	solute carrier family 22 (organic cation transporter), member 18	0.00494898	0.0451515		ENSDARG00000052271
zebrafish	ENSDARG00000052279	osgn1	oxidative stress induced growth inhibitor 1	0.00453015	0.042547		ENSDARG00000052279
zebrafish	ENSDARG00000052374	faf2	Fas associated factor family member 2	0.00128835	0.0176996		ENSDARG00000052374
zebrafish	ENSDARG00000052454	rhpn1	rhophilin, Rho GTPase binding protein 1	0.00529155	0.0469369		ENSDARG00000052454
zebrafish	ENSDARG00000052518	stx4	syntaxin 4	3.9e-08	4.74708e-06		ENSDARG00000052518
zebrafish	ENSDARG00000052553	lig3	ligase III, DNA, ATP-dependent	0.000259534	0.00546634		ENSDARG00000052553
zebrafish	ENSDARG00000052638	fam210b	family with sequence similarity 210, member B	0.000577692	0.009528		ENSDARG00000052638
zebrafish	ENSDARG00000052697	fam172a	family with sequence similarity 172, member A	0.0032684	0.0338866		ENSDARG00000052697
zebrafish	ENSDARG00000052723	TMC3	transmembrane channel-like 3	0.000131984	0.00333301		ENSDARG00000052723
zebrafish	ENSDARG00000052978	mbnl1	muscleblind-like (Drosophila)	0	0		ENSDARG00000052978
zebrafish	ENSDARG00000053021	grsf1	G-rich RNA sequence binding factor 1	1.1581e-05	0.000494995		ENSDARG00000053021
zebrafish	ENSDARG00000053183	TSPAN17	tetraspanin 17	0	0		ENSDARG00000053183
zebrafish	ENSDARG00000053262	atp1b4	ATPase, (Na+)/K+ transporting, beta 4 polypeptide	0.000428197	0.00764225		ENSDARG00000053262
zebrafish	ENSDARG00000053356	SNX2	sorting nexin 2	7.879e-06	0.000367344		ENSDARG00000053356
zebrafish	ENSDARG00000053389	JADE2	jade family PHD finger 2	0.00326318	0.0338866		ENSDARG00000053389
zebrafish	ENSDARG00000053463	poglut1	protein O-glucosyltransferase 1	0	0		ENSDARG00000053463
zebrafish	ENSDARG00000053493	aldh1a2	aldehyde dehydrogenase 1 family, member A2	0.00464499	0.0430936		ENSDARG00000053493
zebrafish	ENSDARG00000053505	fbxo22	F-box protein 22	0.000178692	0.00413366		ENSDARG00000053505
zebrafish	ENSDARG00000053554	wdr76	WD repeat domain 76	0.00311567	0.0328062		ENSDARG00000053554
zebrafish	ENSDARG00000053570	pr2y4l	pyrimidinergic receptor P2Y, G-protein coupled, 4-like	0.000170513	0.00397602		ENSDARG00000053570
zebrafish	ENSDARG00000053876	klhl26	kelch-like 26 (Drosophila)	0.000189459	0.00433476		ENSDARG00000053876
zebrafish	ENSDARG00000054154	bms1l	BMS1-like, ribosome assembly protein (yeast)	0.00127782	0.0175981		ENSDARG00000054154
zebrafish	ENSDARG00000054320	ap2a1	adaptor-related protein complex 2, alpha 1 subunit	8.5167e-05	0.00241082		ENSDARG00000054320
zebrafish	ENSDARG00000054609	slco2b1	solute carrier organic anion transporter family, member 2B1	0.00420611	0.0403866		ENSDARG00000054609
zebrafish	ENSDARG00000054666	pgpep1	pyroglutamyl-peptidase I	0.00184593	0.0227462		ENSDARG00000054666
zebrafish	ENSDARG00000055009	col4a1	collagen, type IV, alpha 1	0	0		ENSDARG00000055009
zebrafish	ENSDARG00000055040	nkrf	NF-kappa B repressing factor	0.00272796	0.0295217		ENSDARG00000055040
zebrafish	ENSDARG00000055305	ret	ret proto-oncogene receptor tyrosine kinase	0.00519825	0.0465928		ENSDARG00000055305
zebrafish	ENSDARG00000055426	rwdd2b	RWD domain containing 2B	0.00421385	0.0403866		ENSDARG00000055426
zebrafish	ENSDARG00000055538	avl9	AVL9 homolog (S. cerevisiase)	4.3269e-05	0.00142343		ENSDARG00000055538
zebrafish	ENSDARG00000055620	acad9	acyl-CoA dehydrogenase family, member 9	0.000113817	0.00302485		ENSDARG00000055620
zebrafish	ENSDARG00000055751	fosb	FBJ murine osteosarcoma viral oncogene homolog B	0.00150934	0.019713		ENSDARG00000055751
zebrafish	ENSDARG00000055837	arhgef1b	Rho guanine nucleotide exchange factor (GEF) 1b	0.000197019	0.00449085		ENSDARG00000055837
zebrafish	ENSDARG00000056121	serac1	serine active site containing 1	0.00188992	0.0231429		ENSDARG00000056121
zebrafish	ENSDARG00000056128	fastkd1	FAST kinase domains 1	2.56e-07	2.51168e-05		ENSDARG00000056128
zebrafish	ENSDARG00000056167	hspe1	heat shock 10 protein 1 (chaperonin 10)	0.000362302	0.00691213		ENSDARG00000056167
zebrafish	ENSDARG00000056346	acap1	ArfGAP with coiled-coil, ankyrin repeat and PH domains 1	0.000259575	0.00546634		ENSDARG00000056346
zebrafish	ENSDARG00000056407	irf8	interferon regulatory factor 8	0.000300617	0.00601766		ENSDARG00000056407
zebrafish	ENSDARG00000056499	ca6	carbonic anhydrase VI	0.00137483	0.018309		ENSDARG00000056499
zebrafish	ENSDARG00000056615	cybb	cytochrome b-245, beta polypeptide (chronic granulomatous disease)	0.00217355	0.0251006		ENSDARG00000056615
zebrafish	ENSDARG00000056627	cxcl14	chemokine (C-X-C motif) ligand 14	0.00203033	0.0240569		ENSDARG00000056627
zebrafish	ENSDARG00000056665	nsun2	NOL1/NOP2/Sun domain family, member 2	0.000326717	0.00641419		ENSDARG00000056665
zebrafish	ENSDARG00000056804	IL4I1	interleukin 4 induced 1	1.9849e-05	0.000779357		ENSDARG00000056804
zebrafish	ENSDARG00000056964	ilk	integrin linked kinase	0.0054078	0.0476294		ENSDARG00000056964
zebrafish	ENSDARG00000057080	dnajc21	DnaJ (Hsp40) homolog, subfamily C, member 21	0.000962195	0.0141447		ENSDARG00000057080
zebrafish	ENSDARG00000057719	atl2	atlastin GTPase 2	0.00178844	0.022396		ENSDARG00000057719
zebrafish	ENSDARG00000057727	fut11	fucosyltransferase 11 (alpha (1,3) fucosyltransferase)	0.00528674	0.0469369		ENSDARG00000057727
zebrafish	ENSDARG00000057805	mrpl28	mitochondrial ribosomal protein L28	0.00442316	0.0416708		ENSDARG00000057805
zebrafish	ENSDARG00000057929	naf1	nuclear assembly factor 1 homolog (S. cerevisiae)	0.000560256	0.00931617		ENSDARG00000057929
zebrafish	ENSDARG00000057986	ints8	integrator complex subunit 8	0.000222644	0.00497269		ENSDARG00000057986
zebrafish	ENSDARG00000057997	tmf1	TATA element modulatory factor 1	1.693e-06	0.000106223		ENSDARG00000057997
zebrafish	ENSDARG00000058115	fgfr2	fibroblast growth factor receptor 2	0.000107667	0.00287395		ENSDARG00000058115
zebrafish	ENSDARG00000058257	slc39a1	solute carrier family 39 (zinc transporter), member 1	0.000442949	0.00785944		ENSDARG00000058257
zebrafish	ENSDARG00000058319	cep76	centrosomal protein 76	0.000138913	0.00345071		ENSDARG00000058319
zebrafish	ENSDARG00000058543	lama5	laminin, alpha 5	7e-09	9.46711e-07		ENSDARG00000058543
zebrafish	ENSDARG00000058597	nt5c3a	5'-nucleotidase, cytosolic IIIA	0.00208635	0.0244654		ENSDARG00000058597
zebrafish	ENSDARG00000058608	wsb2	WD repeat and SOCS box-containing 2	0.00575946	0.0496488		ENSDARG00000058608
zebrafish	ENSDARG00000058613	pggt1b	protein geranylgeranyltransferase type I, beta subunit	0.00224293	0.0256588		ENSDARG00000058613
zebrafish	ENSDARG00000058675	phospho2	phosphatase, orphan 2	0.0016501	0.0210661		ENSDARG00000058675
zebrafish	ENSDARG00000058719	SMC6	structural maintenance of chromosomes 6	0.000787492	0.0122889		ENSDARG00000058719
zebrafish	ENSDARG00000058801	rev3l	REV3-like, catalytic subunit of DNA polymerase zeta (yeast)	1.09e-06	7.53834e-05		ENSDARG00000058801
zebrafish	ENSDARG00000059234	mrps27	mitochondrial ribosomal protein S27	3.2301e-05	0.00110943		ENSDARG00000059234
zebrafish	ENSDARG00000059272	KBTBD11	kelch repeat and BTB (POZ) domain containing 11	9.352e-06	0.000418502		ENSDARG00000059272
zebrafish	ENSDARG00000059469	tefm	transcription elongation factor, mitochondrial	0.0003668	0.00693844		ENSDARG00000059469
zebrafish	ENSDARG00000059636	C5H2orf42	chromosome 2 open reading frame 42	0.00414386	0.040031		ENSDARG00000059636
zebrafish	ENSDARG00000059711	nol6	nucleolar protein family 6 (RNA-associated)	1e-09	1.64486e-07		ENSDARG00000059711
zebrafish	ENSDARG00000059846	EPG5	ectopic P-granules autophagy protein 5 homolog (C. elegans)	0.00153115	0.0199541		ENSDARG00000059846
zebrafish	ENSDARG00000059866	cactin	cactin	2.2435e-05	0.000858738		ENSDARG00000059866
zebrafish	ENSDARG00000060001	mettl9	methyltransferase like 9	0.00492481	0.0450713		ENSDARG00000060001
zebrafish	ENSDARG00000060005	mtrf1l	mitochondrial translational release factor 1-like	0.00297568	0.0316609		ENSDARG00000060005
zebrafish	ENSDARG00000060070	adcy7	adenylate cyclase 7	1.7e-08	2.20132e-06		ENSDARG00000060070
zebrafish	ENSDARG00000060071	PAPD5	PAP associated domain containing 5	0.000179311	0.00413366		ENSDARG00000060071
zebrafish	ENSDARG00000060215	CEP85	centrosomal protein 85kDa	0.00524844	0.0469046		ENSDARG00000060215
zebrafish	ENSDARG00000060238	UACA	uveal autoantigen with coiled-coil domains and ankyrin repeats	0.0017449	0.0219864		ENSDARG00000060238
zebrafish	ENSDARG00000060282	rnf121	ring finger protein 121	0	0		ENSDARG00000060282
zebrafish	ENSDARG00000060298	nin	ninein (GSK3B interacting protein)	0.00555143	0.048404		ENSDARG00000060298
zebrafish	ENSDARG00000060357	PPFIA1	protein tyrosine phosphatase, receptor type, f polypeptide (PTPRF), interacting protein (liprin), alpha 1	0.00168428	0.0213999		ENSDARG00000060357
zebrafish	ENSDARG00000060434	MAP1B	Hypothetical microtubule-associated protein 1b; Uncharacterized protein	0.00290314	0.0311065		ENSDARG00000060434
zebrafish	ENSDARG00000060480	ubr1	ubiquitin protein ligase E3 component n-recognin 1	8.449e-06	0.000383736		ENSDARG00000060480
zebrafish	ENSDARG00000060506	sos2	son of sevenless homolog 2 (Drosophila)	0.0044142	0.0416508		ENSDARG00000060506
zebrafish	ENSDARG00000060512	kbtbd3	kelch repeat and BTB (POZ) domain containing 3	5e-08	5.74151e-06		ENSDARG00000060512
zebrafish	ENSDARG00000060522	rfk	riboflavin kinase	0.00212902	0.0247368		ENSDARG00000060522
zebrafish	ENSDARG00000060534	sgpp1	sphingosine-1-phosphate phosphatase 1	0.00103113	0.0149772		ENSDARG00000060534
zebrafish	ENSDARG00000060545	TMC8	transmembrane channel-like 8	1.2871e-05	0.000540227		ENSDARG00000060545
zebrafish	ENSDARG00000060595	STRN	striatin, calmodulin binding protein	0.00137904	0.0183249		ENSDARG00000060595
zebrafish	ENSDARG00000060620	lig4	ligase IV, DNA, ATP-dependent	0.00529224	0.0469369		ENSDARG00000060620
zebrafish	ENSDARG00000060687	chd2	chromodomain helicase DNA binding protein 2	0.00026766	0.00559787		ENSDARG00000060687
zebrafish	ENSDARG00000060748	tsfm	Ts translation elongation factor, mitochondrial	0.000176359	0.00409664		ENSDARG00000060748
zebrafish	ENSDARG00000060798	mrpl22	mitochondrial ribosomal protein L22	0.00200912	0.0240226		ENSDARG00000060798
zebrafish	ENSDARG00000061017	spns2	spinster homolog 2 (Drosophila)	3.8964e-05	0.00130294		ENSDARG00000061017
zebrafish	ENSDARG00000061040	pum2	pumilio homolog 2 (Drosophila)	5.229e-05	0.00168316		ENSDARG00000061040
zebrafish	ENSDARG00000061274	lss	lanosterol synthase (2,3-oxidosqualene-lanosterol cyclase)	0.00539829	0.0476145		ENSDARG00000061274
zebrafish	ENSDARG00000061365	hepacam2	HEPACAM family member 2	1.5806e-05	0.00065439		ENSDARG00000061365
zebrafish	ENSDARG00000061373	znf142	zinc finger protein 142	0.00223696	0.0256387		ENSDARG00000061373
zebrafish	ENSDARG00000061375	sgpl1	sphingosine-1-phosphate lyase 1	0.00175714	0.0220949		ENSDARG00000061375
zebrafish	ENSDARG00000061394	baz1b	bromodomain adjacent to zinc finger domain, 1B	0.00089444	0.0134409		ENSDARG00000061394
zebrafish	ENSDARG00000061417	nub1	negative regulator of ubiquitin-like proteins 1	0.000249939	0.00534679		ENSDARG00000061417
zebrafish	ENSDARG00000061505	mrps9	mitochondrial ribosomal protein S9	0.000397608	0.00725233		ENSDARG00000061505
zebrafish	ENSDARG00000061564	nlrc3	NLR family, CARD domain containing 3	0.00212982	0.0247368		ENSDARG00000061564
zebrafish	ENSDARG00000061590	cachd1	cache domain containing 1	0.000203522	0.00460459		ENSDARG00000061590
zebrafish	ENSDARG00000061658	POLRMT	polymerase (RNA) mitochondrial (DNA directed)	0.000161318	0.0038172		ENSDARG00000061658
zebrafish	ENSDARG00000061770	abcd4	ATP-binding cassette, sub-family D (ALD), member 4	0.00419308	0.0403866		ENSDARG00000061770
zebrafish	ENSDARG00000061941	trpv4	transient receptor potential cation channel, subfamily V, member 4	0.000590869	0.009719		ENSDARG00000061941
zebrafish	ENSDARG00000061951	golgb1	golgi autoantigen, golgin subfamily b, macrogolgin (with transmembrane signal), 1	0	0		ENSDARG00000061951
zebrafish	ENSDARG00000062030	GPR17	G protein-coupled receptor 17	0.00107633	0.0154131		ENSDARG00000062030
zebrafish	ENSDARG00000062209	mrps5	mitochondrial ribosomal protein S5	0.00232089	0.0262059		ENSDARG00000062209
zebrafish	ENSDARG00000062267	IM:7163548	Uncharacterized protein	0.00236372	0.0264928		ENSDARG00000062267
zebrafish	ENSDARG00000062359	scn3b	sodium channel, voltage-gated, type III, beta	0.00109768	0.0154999		ENSDARG00000062359
zebrafish	ENSDARG00000062362	tpcn1	two pore segment channel 1	0.0047331	0.0438442		ENSDARG00000062362
zebrafish	ENSDARG00000062511	golga3	golgi autoantigen, golgin subfamily a, 3	6.19e-06	0.000303809		ENSDARG00000062511
zebrafish	ENSDARG00000062568	MRPL2	mitochondrial ribosomal protein L2	0.000397741	0.00725233		ENSDARG00000062568
zebrafish	ENSDARG00000062646	tet3	tet methylcytosine dioxygenase 3	0.00134437	0.0180217		ENSDARG00000062646
zebrafish	ENSDARG00000062840	DTX1	deltex homolog 1 (Drosophila)	0.00129982	0.0177959		ENSDARG00000062840
zebrafish	ENSDARG00000062868	eea1	early endosome antigen 1	2.6348e-05	0.000977768		ENSDARG00000062868
zebrafish	ENSDARG00000063140	exd3	exonuclease 3'-5' domain containing 3	0.00357082	0.0358505		ENSDARG00000063140
zebrafish	ENSDARG00000063187	agpat5	1-acylglycerol-3-phosphate O-acyltransferase 5 (lysophosphatidic acid acyltransferase, epsilon)	0.000615355	0.00996024		ENSDARG00000063187
zebrafish	ENSDARG00000063191	extl2	exotoses (multiple)-like 2	7.9526e-05	0.00227228		ENSDARG00000063191
zebrafish	ENSDARG00000063213	mtif2	mitochondrial translational initiation factor 2	0.00333349	0.0342118		ENSDARG00000063213
zebrafish	ENSDARG00000063330	mgat4a	mannosyl (alpha-1,3-)-glycoprotein beta-1,4-N-acetylglucosaminyltransferase, isozyme A	0.00165109	0.0210661		ENSDARG00000063330
zebrafish	ENSDARG00000063484	PLEKHG1	pleckstrin homology domain containing, family G (with RhoGef domain) member 1	9.2989e-05	0.00257241		ENSDARG00000063484
zebrafish	ENSDARG00000063553	rlf	rearranged L-myc fusion	0.0031432	0.0330388		ENSDARG00000063553
zebrafish	ENSDARG00000063574	mtg2	mitochondrial ribosome-associated GTPase 2	0.000638743	0.0102841		ENSDARG00000063574
zebrafish	ENSDARG00000063667	papl	iron/zinc purple acid phosphatase-like protein	0.000208339	0.00467879		ENSDARG00000063667
zebrafish	ENSDARG00000067569	FNDC3A	fibronectin type III domain containing 3A	0	0		ENSDARG00000067569
zebrafish	ENSDARG00000067607	srebf1	sterol regulatory element binding transcription factor 1	1.347e-06	9.00862e-05		ENSDARG00000067607
zebrafish	ENSDARG00000067809	ARFGAP1	ADP-ribosylation factor GTPase activating protein 1	0.000124294	0.00316508		ENSDARG00000067809
zebrafish	ENSDARG00000068006	gck	glucokinase (hexokinase 4, maturity onset diabetes of the young 2)	0	0		ENSDARG00000068006
zebrafish	ENSDARG00000068210	haus6	HAUS augmin-like complex, subunit 6	4.2e-07	3.60017e-05		ENSDARG00000068210
zebrafish	ENSDARG00000068233	CD53	CD53 molecule	5.3735e-05	0.00170329		ENSDARG00000068233
zebrafish	ENSDARG00000068256	rwdd	RWD domain containing 4	0.000455452	0.00800662		ENSDARG00000068256
zebrafish	ENSDARG00000068415	ptgesl	prostaglandin E synthase 2-like	0.00130933	0.0178668		ENSDARG00000068415
zebrafish	ENSDARG00000068833	dclre1b	DNA cross-link repair 1B	0.00101155	0.0147987		ENSDARG00000068833
zebrafish	ENSDARG00000069208	stx7l	syntaxin 7-like	2.6533e-05	0.000978666		ENSDARG00000069208
zebrafish	ENSDARG00000069287	imp3	IMP3, U3 small nucleolar ribonucleoprotein, homolog (yeast)	0.0019052	0.023272		ENSDARG00000069287
zebrafish	ENSDARG00000069291	CU184872.1	Uncharacterized protein	0.00250617	0.0276314		ENSDARG00000069291
zebrafish	ENSDARG00000069301	tmem177	transmembrane protein 177	0.000289745	0.00585843		ENSDARG00000069301
zebrafish	ENSDARG00000069433	tnk1	tyrosine kinase, non-receptor, 1	8.46e-07	6.35649e-05		ENSDARG00000069433
zebrafish	ENSDARG00000069538	gtf3c4	general transcription factor IIIC, polypeptide 4	5.6e-08	6.31141e-06		ENSDARG00000069538
zebrafish	ENSDARG00000069808	ostm1	osteopetrosis associated transmembrane protein 1	0.00109257	0.0154637		ENSDARG00000069808
zebrafish	ENSDARG00000069833	rhbdl2	rhomboid, veinlet-like 2 (Drosophila)	0.00199029	0.0239564		ENSDARG00000069833
zebrafish	ENSDARG00000070429	C14orf1	chromosome 14 open reading frame 1	0.000604467	0.0098627		ENSDARG00000070429
zebrafish	ENSDARG00000070606	ikbke	inhibitor of kappa light polypeptide gene enhancer in B-cells, kinase epsilon	0	0		ENSDARG00000070606
zebrafish	ENSDARG00000070643	tmem39a	transmembrane protein 39A	0.000456193	0.00800662		ENSDARG00000070643
zebrafish	ENSDARG00000070824	ndufb5	NADH dehydrogenase (ubiquinone) 1 beta subcomplex 5	3.7988e-05	0.00127732		ENSDARG00000070824
zebrafish	ENSDARG00000070843	ARID3A	AT rich interactive domain 3A (BRIGHT-like)	0.000510794	0.00877342		ENSDARG00000070843
zebrafish	ENSDARG00000071055	ZNF512B	zinc finger protein 512B	0.000340922	0.00662892		ENSDARG00000071055
zebrafish	ENSDARG00000071240	aars2	alanyl-tRNA synthetase 2, mitochondrial (putative)	0.00329568	0.0340535		ENSDARG00000071240
zebrafish	ENSDARG00000071304	TBC1D2	TBC1 domain family, member 2	7.827e-05	0.00226454		ENSDARG00000071304
zebrafish	ENSDARG00000071437	ptprc	protein tyrosine phosphatase, receptor type, C	9.8303e-05	0.00269719		ENSDARG00000071437
zebrafish	ENSDARG00000071442	aspm	asp (abnormal spindle)-like, microcephaly associated (Drosophila)	0.00249527	0.0276314		ENSDARG00000071442
zebrafish	ENSDARG00000071491	nrros	negative regulator of reactive oxygen species	5.8e-07	4.64458e-05		ENSDARG00000071491
zebrafish	ENSDARG00000071500	fam207a	family with sequence similarity 207, member A	6.4862e-05	0.00192843		ENSDARG00000071500
zebrafish	ENSDARG00000071694	ndc80	NDC80 homolog, kinetochore complex component (S. cerevisiae)	3.068e-06	0.000168343		ENSDARG00000071694
zebrafish	ENSDARG00000073673	GPR125	G protein-coupled receptor 125	1.335e-06	9.00862e-05		ENSDARG00000073673
zebrafish	ENSDARG00000073749	BX465841.1	Uncharacterized protein	0.00196335	0.0237083		ENSDARG00000073749
zebrafish	ENSDARG00000073753	tacc1	transforming, acidic coiled-coil containing protein 1	0.000820261	0.0126382		ENSDARG00000073753
zebrafish	ENSDARG00000073870	GDPD2	glycerophosphodiester phosphodiesterase domain containing 2	0.000860515	0.0129953		ENSDARG00000073870
zebrafish	ENSDARG00000073952	SLC4A7	solute carrier family 4, sodium bicarbonate cotransporter, member 7	3.5206e-05	0.00119035		ENSDARG00000073952
zebrafish	ENSDARG00000074028	ZNFX1	zinc finger, NFX1-type containing 1	1.488e-06	9.7376e-05		ENSDARG00000074028
zebrafish	ENSDARG00000074035	mvda	mevalonate (diphospho) decarboxylase a	3.139e-05	0.00109165		ENSDARG00000074035
zebrafish	ENSDARG00000074212	SLC5A10	solute carrier family 5 (sodium/sugar cotransporter), member 10	0.0018463	0.0227462		ENSDARG00000074212
zebrafish	ENSDARG00000074424	ibtk	inhibitor of Bruton agammaglobulinemia tyrosine kinase	0.00108329	0.01544		ENSDARG00000074424
zebrafish	ENSDARG00000074456	SETD9	SET domain containing 9	0.000116562	0.00305774		ENSDARG00000074456
zebrafish	ENSDARG00000074501	TNIP2	TNFAIP3 interacting protein 2	0.00334079	0.0342291		ENSDARG00000074501
zebrafish	ENSDARG00000074518	tmem17	transmembrane protein 17	0.00385962	0.0379477		ENSDARG00000074518
zebrafish	ENSDARG00000074565	PUSL1	pseudouridylate synthase-like 1	0.00260278	0.0285414		ENSDARG00000074565
zebrafish	ENSDARG00000074623	tbc1d31	TBC1 domain family, member 31	0.0042489	0.0406585		ENSDARG00000074623
zebrafish	ENSDARG00000074658	upf2	UPF2 regulator of nonsense transcripts homolog (yeast)	5.9293e-05	0.00180429		ENSDARG00000074658
zebrafish	ENSDARG00000074675	pan2	PAN2 poly(A) specific ribonuclease subunit homolog (S. cerevisiae)	8.6534e-05	0.00242714		ENSDARG00000074675
zebrafish	ENSDARG00000074686	mgea5	meningioma expressed antigen 5 (hyaluronidase)	0.00250137	0.0276314		ENSDARG00000074686
zebrafish	ENSDARG00000074807	tbrg4	transforming growth factor beta regulator 4	1e-09	1.64486e-07		ENSDARG00000074807
zebrafish	ENSDARG00000075108	tmco3	transmembrane and coiled-coil domains 3	9.0565e-05	0.0025168		ENSDARG00000075108
zebrafish	ENSDARG00000075143	nanp	N-acetylneuraminic acid phosphatase	0.00241262	0.0269417		ENSDARG00000075143
zebrafish	ENSDARG00000075178	lpcat3	lysophosphatidylcholine acyltransferase 3	0.00574331	0.0495834		ENSDARG00000075178
zebrafish	ENSDARG00000075200	ulk3	unc-51-like kinase 3 (C. elegans)	4.2e-08	5.012e-06		ENSDARG00000075200
zebrafish	ENSDARG00000075325	mrpl16	mitochondrial ribosomal protein L16	0.000295526	0.00595553		ENSDARG00000075325
zebrafish	ENSDARG00000075331	golga4	golgin A4	3.61e-07	3.23095e-05		ENSDARG00000075331
zebrafish	ENSDARG00000075340	med1	mediator complex subunit 1	7.7e-08	8.22144e-06		ENSDARG00000075340
zebrafish	ENSDARG00000075525	cln8	ceroid-lipofuscinosis, neuronal 8	0.00273531	0.0295217		ENSDARG00000075525
zebrafish	ENSDARG00000075584	ITFG1	Uncharacterized protein	0.000759208	0.0119394		ENSDARG00000075584
zebrafish	ENSDARG00000075641	steap3	STEAP family member 3, metalloreductase	0.00356173	0.0358505		ENSDARG00000075641
zebrafish	ENSDARG00000075652	fastkd3	FAST kinase domains 3	0.00264417	0.0288395		ENSDARG00000075652
zebrafish	ENSDARG00000075657	SNCAIP	synuclein, alpha interacting protein	0.00233358	0.0262516		ENSDARG00000075657
zebrafish	ENSDARG00000075677	mrpl17	mitochondrial ribosomal protein L17	0.00209158	0.024474		ENSDARG00000075677
zebrafish	ENSDARG00000075730	dnph1	2'-deoxynucleoside 5'-phosphate N-hydrolase 1	0.00022974	0.00499356		ENSDARG00000075730
zebrafish	ENSDARG00000075743	mrpl47	mitochondrial ribosomal protein L47	0.000437972	0.00779385		ENSDARG00000075743
zebrafish	ENSDARG00000076212	RPS6KC1	ribosomal protein S6 kinase, 52kDa, polypeptide 1	0.00502471	0.0456424		ENSDARG00000076212
zebrafish	ENSDARG00000076290	calrl2	calreticulin, like 2	6.0986e-05	0.00183743		ENSDARG00000076290
zebrafish	ENSDARG00000076308	pdp1	pyruvate dehyrogenase phosphatase catalytic subunit 1	0.00292681	0.0312501		ENSDARG00000076308
zebrafish	ENSDARG00000076376	tmem175	transmembrane protein 175	5.7316e-05	0.00177069		ENSDARG00000076376
zebrafish	ENSDARG00000076383	ARHGEF5	Rho guanine nucleotide exchange factor (GEF) 5	0.000139554	0.00345254		ENSDARG00000076383
zebrafish	ENSDARG00000076444	CABZ01033130.1	Uncharacterized protein	1e-09	1.64486e-07		ENSDARG00000076444
zebrafish	ENSDARG00000076562	DOCK2	dedicator of cytokinesis 2	0	0		ENSDARG00000076562
zebrafish	ENSDARG00000076594	PCDH12	protocadherin 12	2.7076e-05	0.000986734		ENSDARG00000076594
zebrafish	ENSDARG00000076611	fbxo21	F-box protein 21	0.00285107	0.0306565		ENSDARG00000076611
zebrafish	ENSDARG00000076780	acadsb	acyl-CoA dehydrogenase, short/branched chain	0.000144544	0.00356152		ENSDARG00000076780
zebrafish	ENSDARG00000076798	C9H3orf38	chromosome 3 open reading frame 38	0.00335471	0.0343139		ENSDARG00000076798
zebrafish	ENSDARG00000076927	DUSP27	dual specificity phosphatase 27 (putative)	0.00133151	0.018015		ENSDARG00000076927
zebrafish	ENSDARG00000076937	C14orf28	chromosome 14 open reading frame 28	5.157e-06	0.000257258		ENSDARG00000076937
zebrafish	ENSDARG00000076980	PPP1R16A	protein phosphatase 1, regulatory subunit 16A	0.00010013	0.0027327		ENSDARG00000076980
zebrafish	ENSDARG00000077011	uhrf1bp1	UHRF1 binding protein 1	0.00103391	0.0149819		ENSDARG00000077011
zebrafish	ENSDARG00000077064	TRAPPC10	trafficking protein particle complex 10	1e-09	1.64486e-07		ENSDARG00000077064
zebrafish	ENSDARG00000077098	trim65	tripartite motif containing 65	0.000481278	0.00836874		ENSDARG00000077098
zebrafish	ENSDARG00000077174	QSOX2	quiescin Q6 sulfhydryl oxidase 2	0.000371259	0.00695225		ENSDARG00000077174
zebrafish	ENSDARG00000077204	phtf2	putative homeodomain transcription factor 2	7.69e-07	6.00017e-05		ENSDARG00000077204
zebrafish	ENSDARG00000077243	ABCC3	ATP-binding cassette, sub-family C (CFTR/MRP), member 3	5.5537e-05	0.00172923		ENSDARG00000077243
zebrafish	ENSDARG00000077698	rsad1	radical S-adenosyl methionine domain containing 1	0.000554424	0.00926985		ENSDARG00000077698
zebrafish	ENSDARG00000077728	supv3l1	suppressor of var1, 3-like 1 (S. cerevisiae)	0.00507416	0.045818		ENSDARG00000077728
zebrafish	ENSDARG00000077828	slc29a3	solute carrier family 29 (nucleoside transporters), member 3	0.000344189	0.00667113		ENSDARG00000077828
zebrafish	ENSDARG00000077839	DHX30	DEAH (Asp-Glu-Ala-His) box helicase 30	0.000838774	0.0128261		ENSDARG00000077839
zebrafish	ENSDARG00000077991	WDR1	WD repeat domain 1	4.4e-08	5.14969e-06		ENSDARG00000077991
zebrafish	ENSDARG00000078077	dph2	DPH2 homolog (S. cerevisiae)	1.1712e-05	0.000494995		ENSDARG00000078077
zebrafish	ENSDARG00000078186	tex2	testis expressed 2	0.00205979	0.0242005		ENSDARG00000078186
zebrafish	ENSDARG00000078338	XPO5	exportin 5	0.00501177	0.0455928		ENSDARG00000078338
zebrafish	ENSDARG00000078381	trip11	thyroid hormone receptor interactor 11	2.5277e-05	0.000949604		ENSDARG00000078381
zebrafish	ENSDARG00000078425	oat	ornithine aminotransferase	4e-09	5.6614e-07		ENSDARG00000078425
zebrafish	ENSDARG00000078456	brcc3	BRCA1/BRCA2-containing complex, subunit 3	7.682e-06	0.000362424		ENSDARG00000078456
zebrafish	ENSDARG00000078497	timeless	timeless homolog (Drosophila)	3.279e-06	0.000175053		ENSDARG00000078497
zebrafish	ENSDARG00000078500	dap3	death associated protein 3	0.000225981	0.00499356		ENSDARG00000078500
zebrafish	ENSDARG00000078533	poc1a	POC1 centriolar protein homolog A (Chlamydomonas)	3.03e-07	2.83701e-05		ENSDARG00000078533
zebrafish	ENSDARG00000078604	TBC1D10B	TBC1 domain family, member 10B	0.00551632	0.0483055		ENSDARG00000078604
zebrafish	ENSDARG00000078687	SECISBP2L	SECIS binding protein 2-like	0	0		ENSDARG00000078687
zebrafish	ENSDARG00000078734	myo1f	myosin IF	3.98e-07	3.47771e-05		ENSDARG00000078734
zebrafish	ENSDARG00000078864	lats2	LATS, large tumor suppressor, homolog 2 (Drosophila)	1.59e-06	0.000100799		ENSDARG00000078864
zebrafish	ENSDARG00000078888	iqgap1	IQ motif containing GTPase activating protein 1	0.00134092	0.018015		ENSDARG00000078888
zebrafish	ENSDARG00000078974	BX088524.2	coiled-coil-helix-coiled-coil-helix domain-containing protein 8-like (LOC796017), mRNA	0.0017179	0.0217363		ENSDARG00000078974
zebrafish	ENSDARG00000079018	fkbp3	FK506 binding protein 3	0.00180288	0.0224382		ENSDARG00000079018
zebrafish	ENSDARG00000079080	mettl20	methyltransferase like 20	0.0011734	0.0163417		ENSDARG00000079080
zebrafish	ENSDARG00000079463	MAN2B2	Uncharacterized protein	3.037e-06	0.000168343		ENSDARG00000079463
zebrafish	ENSDARG00000079479	gpr4	G protein-coupled receptor 4	0.0012645	0.0174903		ENSDARG00000079479
zebrafish	ENSDARG00000079492	KDM5A	lysine (K)-specific demethylase 5A	6.7e-08	7.28146e-06		ENSDARG00000079492
zebrafish	ENSDARG00000079543	dpys	dihydropyrimidinase	0.000117085	0.00305828		ENSDARG00000079543
zebrafish	ENSDARG00000079620	amigo1	adhesion molecule with Ig-like domain 1	0.000829242	0.0127123		ENSDARG00000079620
zebrafish	ENSDARG00000079659	WDR53	WD repeat domain 53	0.000392436	0.00721561		ENSDARG00000079659
zebrafish	ENSDARG00000079720	HPDL	4-hydroxyphenylpyruvate dioxygenase-like	0.00139738	0.0184879		ENSDARG00000079720
zebrafish	ENSDARG00000079835	man2c1	mannosidase, alpha, class 2C, member 1	7.8384e-05	0.00226454		ENSDARG00000079835
zebrafish	ENSDARG00000079870	ncdn	neurochondrin	0.00311039	0.0328062		ENSDARG00000079870
zebrafish	ENSDARG00000079999	RSBN1	round spermatid basic protein 1	8.668e-06	0.000390766		ENSDARG00000079999
zebrafish	ENSDARG00000080019	UBA6	ubiquitin-like modifier activating enzyme 6	0.000115284	0.00305051		ENSDARG00000080019
zebrafish	ENSDARG00000086124	AP3B1	adaptor-related protein complex 3, beta 1 subunit	4.92e-07	3.99242e-05		ENSDARG00000086124
zebrafish	ENSDARG00000086415	tsc2	tuberous sclerosis 2	0	0		ENSDARG00000086415
zebrafish	ENSDARG00000086726	rab3gap1	RAB3 GTPase activating protein subunit 1	0.005363	0.0473719		ENSDARG00000086726
zebrafish	ENSDARG00000087021	CABZ01085878.1	Uncharacterized protein	0.00034801	0.00672377		ENSDARG00000087021
zebrafish	ENSDARG00000087128	ppid	peptidylprolyl isomerase D	0.0010819	0.01544		ENSDARG00000087128
zebrafish	ENSDARG00000087272	TRPM6	transient receptor potential cation channel, subfamily M, member 6	0.00209513	0.024474		ENSDARG00000087272
zebrafish	ENSDARG00000087815	pop1	processing of precursor 1, ribonuclease P/MRP subunit (S. cerevisiae)	8.6e-08	9.02407e-06		ENSDARG00000087815
zebrafish	ENSDARG00000088146	r3hcc1	R3H domain and coiled-coil containing 1	0.00138872	0.0184135		ENSDARG00000088146
zebrafish	ENSDARG00000088463	CLPB	ClpB caseinolytic peptidase B homolog (E. coli)	0.00306711	0.0325767		ENSDARG00000088463
zebrafish	ENSDARG00000088486	bpifcl	BPI fold containing family C, like	0.00578352	0.0497857		ENSDARG00000088486
zebrafish	ENSDARG00000088581	f10	coagulation factor X	0.000850873	0.012946		ENSDARG00000088581
zebrafish	ENSDARG00000088768	PQLC1	PQ loop repeat containing 1	0.000229711	0.00499356		ENSDARG00000088768
zebrafish	ENSDARG00000088857	CABZ01085888.1	Uncharacterized protein	0.000136514	0.00341903		ENSDARG00000088857
zebrafish	ENSDARG00000088905	pde8a	phosphodiesterase 8A	1.52e-06	9.7376e-05		ENSDARG00000088905
zebrafish	ENSDARG00000088925	ATP9A	ATPase, class II, type 9A	0.00395552	0.0387031		ENSDARG00000088925
zebrafish	ENSDARG00000089169	ZBTB49	zinc finger and BTB domain containing 49	0.00510776	0.0460531		ENSDARG00000089169
zebrafish	ENSDARG00000089225	trove2	TROVE domain family, member 2	0.00248425	0.0275897		ENSDARG00000089225
zebrafish	ENSDARG00000089262	pbx3a	pre-B-cell leukemia transcription factor 3a	1.159e-06	7.92548e-05		ENSDARG00000089262
zebrafish	ENSDARG00000089340	rhobtb2b	Rho-related BTB domain containing 2b	0.000848318	0.0129395		ENSDARG00000089340
zebrafish	ENSDARG00000089463	dhx58	DEXH (Asp-Glu-X-His) box polypeptide 58	0	0		ENSDARG00000089463
zebrafish	ENSDARG00000089591	WDR77	WD repeat domain 77	0.000523964	0.00890739		ENSDARG00000089591
zebrafish	ENSDARG00000089844	SCARB2	scavenger receptor class B, member 2	0.00330209	0.0340619		ENSDARG00000089844
zebrafish	ENSDARG00000089933	rasal3	RAS protein activator like 3	7.907e-06	0.000367344		ENSDARG00000089933
zebrafish	ENSDARG00000090078	UTRN	utrophin	7.2e-07	5.69081e-05		ENSDARG00000090078
zebrafish	ENSDARG00000091124	rps19bp1	ribosomal protein S19 binding protein 1	0.00111922	0.0157311		ENSDARG00000091124
zebrafish	ENSDARG00000091153	slc35c1	solute carrier family 35, member C1	0.00203202	0.0240569		ENSDARG00000091153
zebrafish	ENSDARG00000091512	NFRKB	nuclear factor related to kappaB binding protein	0.000285455	0.00579093		ENSDARG00000091512
zebrafish	ENSDARG00000091717	FASTKD5	FAST kinase domains 5	0.000250517	0.00534679		ENSDARG00000091717
zebrafish	ENSDARG00000095660	slc10a3	solute carrier family 10 (sodium/bile acid cotransporter family), member 3	0.00205697	0.0242005		ENSDARG00000095660
zebrafish	ENSDARG00000096651	GPR108	G protein-coupled receptor 108	0.00116471	0.0162694		ENSDARG00000096651
zebrafish	ENSDARG00000096945	COLEC10	collectin sub-family member 10 (C-type lectin)	0.000370747	0.00695225		ENSDARG00000096945

## Sheet: Table S7
Table S7. Positively selected genes (PSGs) identified in G. pachycheilus and zebrafish lineages.
Lineage	Gene ID	Gene name	Gene description	P-value	Corrected P-value
G. pachycheilus	ENSDARG00000001057	bysl	bystin-like	2.1962e-05	0.00303637
G. pachycheilus	ENSDARG00000002916	sec31b	Sec31 homolog B (S. cerevisiae)	4.19545e-05	0.00461888
G. pachycheilus	ENSDARG00000002968	a1cf	apobec1 complementation factor	0.000687775	0.0368362
G. pachycheilus	ENSDARG00000005559	pou4f1	POU domain, class 4, transcription factor 1	3.5603e-05	0.00417986
G. pachycheilus	ENSDARG00000005941	yes1	v-yes-1 Yamaguchi sarcoma viral oncogene homolog 1	0.00088541	0.0442333
G. pachycheilus	ENSDARG00000006848	PARP9	poly (ADP-ribose) polymerase family, member 9	0.000166852	0.0135881
G. pachycheilus	ENSDARG00000007722	nudt8	nudix (nucleoside diphosphate linked moiety X)-type motif 8	0.000852302	0.0429401
G. pachycheilus	ENSDARG00000008818	hsf1	heat shock transcription factor 1	0.000581478	0.0326121
G. pachycheilus	ENSDARG00000012138	sgce	sarcoglycan, epsilon	0.000937571	0.0464489
G. pachycheilus	ENSDARG00000012397	eya4	eyes absent homolog 4 (Drosophila)	0.000294225	0.0203586
G. pachycheilus	ENSDARG00000014031	abcc2	ATP-binding cassette, sub-family C (CFTR/MRP), member 2	0.000129729	0.011374
G. pachycheilus	ENSDARG00000015770	fam175b	family with sequence similarity 175, member B	6.4999e-05	0.00673994
G. pachycheilus	ENSDARG00000016212	nup214	nucleoporin 214	1.07015e-05	0.00192789
G. pachycheilus	ENSDARG00000016775	aqr	aquarius homolog (mouse)	3.58575e-05	0.00417986
G. pachycheilus	ENSDARG00000017261	gdpd1	glycerophosphodiester phosphodiesterase domain containing 1	0.000641292	0.0349734
G. pachycheilus	ENSDARG00000017853	prepl	prolyl endopeptidase-like	0.000347403	0.022449
G. pachycheilus	ENSDARG00000017929	ncoa2	nuclear receptor coactivator 2	1.25e-08	6.75568e-06
G. pachycheilus	ENSDARG00000018149	slc38a4	solute carrier family 38, member 4	0.000749285	0.0390746
G. pachycheilus	ENSDARG00000019316	FER1L6	fer-1-like 6 (C. elegans)	0	0
G. pachycheilus	ENSDARG00000019530	hdgfrp2	hepatoma-derived growth factor, related protein 2	1.78e-07	6.61381e-05
G. pachycheilus	ENSDARG00000019945	ptprdb	protein tyrosine phosphatase, receptor type, D, b	5.691e-06	0.00120832
G. pachycheilus	ENSDARG00000020761	arrdc2	arrestin domain containing 2	0.000390948	0.0249912
G. pachycheilus	ENSDARG00000021351	nefma	neurofilament, medium polypeptide a	0.000450922	0.0279243
G. pachycheilus	ENSDARG00000021938	smad9	MAD homolog 9 (Drosophila)	1.4426e-05	0.00225691
G. pachycheilus	ENSDARG00000023272	tfap2d	transcription factor AP-2 delta (activating enhancer binding protein 2 delta)	1.35995e-05	0.00221331
G. pachycheilus	ENSDARG00000024492	col9a2	procollagen, type IX, alpha 2	0.000197962	0.0154853
G. pachycheilus	ENSDARG00000024829	tnw	tenascin W	0.000181613	0.0145904
G. pachycheilus	ENSDARG00000028533	macf1	microtubule-actin crosslinking factor 1	0	0
G. pachycheilus	ENSDARG00000028982	pcca	propionyl-Coenzyme A carboxylase, alpha polypeptide	5.32515e-05	0.005756
G. pachycheilus	ENSDARG00000029146	lrp1b	low density lipoprotein receptor-related protein 1b	2.6783e-05	0.00338776
G. pachycheilus	ENSDARG00000029931	atp13a	ATPase type 13A	9.75e-08	4.14027e-05
G. pachycheilus	ENSDARG00000030297	AL929022.1	Uncharacterized protein	2.03595e-05	0.00303414
G. pachycheilus	ENSDARG00000031768	roraa	RAR-related orphan receptor A, paralog a	1.065e-07	4.22095e-05
G. pachycheilus	ENSDARG00000031886	ift140	intraflagellar transport 140 homolog (Chlamydomonas)	5.8292e-05	0.00618832
G. pachycheilus	ENSDARG00000032131	drd3	dopamine receptor D3	9.855e-07	0.000325489
G. pachycheilus	ENSDARG00000032327	usp36	ubiquitin specific peptidase 36	8.6512e-05	0.00845331
G. pachycheilus	ENSDARG00000033707	jade1	jade family PHD finger 1	0.00052606	0.0307326
G. pachycheilus	ENSDARG00000033840	fat3a	FAT atypical cadherin 3a	3.275e-05	0.00405622
G. pachycheilus	ENSDARG00000034058	p4ha3	prolyl 4-hydroxylase, alpha polypeptide III	2e-08	9.90833e-06
G. pachycheilus	ENSDARG00000035882	hrsp12	heat-responsive protein 12	2.37305e-05	0.00320631
G. pachycheilus	ENSDARG00000036852	DXO	decapping exoribonuclease	3.9982e-05	0.00448477
G. pachycheilus	ENSDARG00000037097	slc7a2	solute carrier family 7 (cationic amino acid transporter, y+ system), member 2	0.000408951	0.025864
G. pachycheilus	ENSDARG00000037286	DCHS2	dachsous cadherin-related 2	0.000587886	0.0326634
G. pachycheilus	ENSDARG00000037961	rcn3	reticulocalbin 3, EF-hand calcium binding domain	8.9915e-06	0.00167045
G. pachycheilus	ENSDARG00000038585	eif4e2	eukaryotic translation initiation factor 4E family member 2	0.000797226	0.0410784
G. pachycheilus	ENSDARG00000040779	med16	mediator complex subunit 16	0.000253382	0.0188294
G. pachycheilus	ENSDARG00000040893	bmper	BMP binding endothelial regulator	2.5e-09	1.85781e-06
G. pachycheilus	ENSDARG00000041140	ddb2	damage-specific DNA binding protein 2	6.0755e-06	0.00124548
G. pachycheilus	ENSDARG00000041747	sspn	sarcospan (Kras oncogene-associated gene)	0.000101487	0.00942714
G. pachycheilus	ENSDARG00000042081	SSTR5	somatostatin receptor 5	0.000141102	0.0116508
G. pachycheilus	ENSDARG00000042236	atrx	alpha thalassemia/mental retardation syndrome X-linked homolog (human)	1.2002e-05	0.00203863
G. pachycheilus	ENSDARG00000043028	sema6a	sema domain, transmembrane domain (TM), and cytoplasmic domain, (semaphorin) 6A	2.068e-06	0.000585441
G. pachycheilus	ENSDARG00000044400	wdr78	WD repeat domain 78	0.000240603	0.0181062
G. pachycheilus	ENSDARG00000045959	csf3r	colony stimulating factor 3 receptor (granulocyte)	0.000226546	0.0172669
G. pachycheilus	ENSDARG00000046072	snx16	sorting nexin 16	0.000819758	0.0416535
G. pachycheilus	ENSDARG00000046136	BRPF1	bromodomain and PHD finger containing, 1	1.3775e-05	0.00221331
G. pachycheilus	ENSDARG00000052061	col4a6	collagen, type IV, alpha 6	1.9135e-06	0.000568788
G. pachycheilus	ENSDARG00000052063	col4a5	collagen, type IV, alpha 5 (Alport syndrome)	2.14355e-05	0.00303414
G. pachycheilus	ENSDARG00000052739	egf	epidermal growth factor	0.000130098	0.011374
G. pachycheilus	ENSDARG00000052833	zfand3	zinc finger, AN1-type domain 3	2.5223e-05	0.00332067
G. pachycheilus	ENSDARG00000053865	COMP	cartilage oligomeric matrix protein	0.000498347	0.0301766
G. pachycheilus	ENSDARG00000054224	IPO11	importin 11	0	0
G. pachycheilus	ENSDARG00000054497	chrna3	cholinergic receptor, nicotinic, alpha 3	4.356e-06	0.00096342
G. pachycheilus	ENSDARG00000054753	col10a1	collagen, type X, alpha 1	3.4304e-05	0.00416199
G. pachycheilus	ENSDARG00000056259	tmem131	transmembrane protein 131	0	0
G. pachycheilus	ENSDARG00000057582	KLHL34	kelch-like family member 34	0.000116517	0.0105603
G. pachycheilus	ENSDARG00000057688	ical1	islet cell autoantigen 1-like	3.8591e-05	0.00441199
G. pachycheilus	ENSDARG00000058000	CEP350	centrosomal protein 350kDa	0.00050252	0.0301766
G. pachycheilus	ENSDARG00000058232	fbrsl1	fibrosin-like 1	0	0
G. pachycheilus	ENSDARG00000059369	LAMB3	laminin, beta 3	4.3755e-06	0.00096342
G. pachycheilus	ENSDARG00000059390	slc12a1	solute carrier family 12, member 1	0.000309717	0.020641
G. pachycheilus	ENSDARG00000059631	ints1	integrator complex subunit 1	0.000273193	0.0195667
G. pachycheilus	ENSDARG00000060169	mns1	meiosis-specific nuclear structural 1	0.000508558	0.0302337
G. pachycheilus	ENSDARG00000060287	cnga5	cyclic nucleotide gated channel alpha 5	6.57555e-05	0.00673994
G. pachycheilus	ENSDARG00000060380	coq6	coenzyme Q6 homolog, monooxygenase (S. cerevisiae)	0	0
G. pachycheilus	ENSDARG00000060609	CD109	CD109 molecule	0.000271344	0.0195667
G. pachycheilus	ENSDARG00000060893	col8a2	collagen, type VIII, alpha 2	9.7912e-05	0.00923947
G. pachycheilus	ENSDARG00000061187	cbx5	chromobox homolog 5 (HP1 alpha homolog, Drosophila)	0.000257607	0.0189071
G. pachycheilus	ENSDARG00000061437	inpp5f	inositol polyphosphate-5-phosphatase F	0.00031248	0.020641
G. pachycheilus	ENSDARG00000061493	kcng1	potassium voltage-gated channel, subfamily G, member 1	9.265e-07	0.000324003
G. pachycheilus	ENSDARG00000061543	ccdc85b	coiled-coil domain containing 85B	0.000532458	0.0307326
G. pachycheilus	ENSDARG00000061728	acot13	acyl-CoA thioesterase 13	2.08975e-05	0.00303414
G. pachycheilus	ENSDARG00000062019	rufy2	RUN and FYVE domain containing 2	3.483e-06	0.00090028
G. pachycheilus	ENSDARG00000062245	crb1	crumbs homolog 1 (Drosophila)	0.000980486	0.0473902
G. pachycheilus	ENSDARG00000062686	megf11	multiple EGF-like-domains 11	6.7715e-06	0.00134189
G. pachycheilus	ENSDARG00000063553	rlf	rearranged L-myc fusion	1.11945e-05	0.00195739
G. pachycheilus	ENSDARG00000063924	mt-cyb	cytochrome b, mitochondrial	4e-09	2.64222e-06
G. pachycheilus	ENSDARG00000067549	ADAMTS12	ADAM metallopeptidase with thrombospondin type 1 motif, 12	0.000614747	0.0338395
G. pachycheilus	ENSDARG00000067801	SEMA4D	sema domain, immunoglobulin domain (Ig), transmembrane domain (TM) and short cytoplasmic domain, (semaphorin) 4D	0.000139881	0.0116508
G. pachycheilus	ENSDARG00000068019	sox8a	SRY (sex determining region Y)-box 8a	0.000489718	0.0300142
G. pachycheilus	ENSDARG00000069980	lman1	lectin, mannose-binding, 1	0.000297785	0.0203586
G. pachycheilus	ENSDARG00000070165	tnfrsf1b	tumor necrosis factor receptor superfamily, member 1B	0.000301697	0.0203817
G. pachycheilus	ENSDARG00000071240	aars2	alanyl-tRNA synthetase 2, mitochondrial (putative)	0.000133643	0.0115146
G. pachycheilus	ENSDARG00000071437	ptprc	protein tyrosine phosphatase, receptor type, C	0.000527456	0.0307326
G. pachycheilus	ENSDARG00000071442	aspm	asp (abnormal spindle)-like, microcephaly associated (Drosophila)	8.8159e-05	0.00845331
G. pachycheilus	ENSDARG00000071500	fam207a	family with sequence similarity 207, member A	0.000117238	0.0105603
G. pachycheilus	ENSDARG00000071506	mgat5	mannoside acetylglucosaminyltransferase 5	1.8035e-06	0.000564306
G. pachycheilus	ENSDARG00000074281	ADAMTS20	ADAM metallopeptidase with thrombospondin type 1 motif, 20	0.00080153	0.0410784
G. pachycheilus	ENSDARG00000074465	CR388046.3	Uncharacterized protein	0.000545724	0.0309724
G. pachycheilus	ENSDARG00000074625	ARHGAP40	Rho GTPase activating protein 40	2.5694e-05	0.00332067
G. pachycheilus	ENSDARG00000074856	FCGBP	Fc fragment of IgG binding protein	8e-09	4.756e-06
G. pachycheilus	ENSDARG00000074991	CDH19	cadherin 19, type 2	0.000547032	0.0309724
G. pachycheilus	ENSDARG00000075264	FAM124A	family with sequence similarity 124A	0.000738789	0.0388682
G. pachycheilus	ENSDARG00000075953	ddx24	DEAD (Asp-Glu-Ala-Asp) box polypeptide 24	0.00019533	0.0154831
G. pachycheilus	ENSDARG00000076484	stab1	stabilin 1	0.000725408	0.0385049
G. pachycheilus	ENSDARG00000076590	ATAD2	ATPase family, AAA domain containing 2	0.000276467	0.0195667
G. pachycheilus	ENSDARG00000077024	uba2	ubiquitin-like modifier activating enzyme 2	7.4315e-06	0.00142517
G. pachycheilus	ENSDARG00000077114	arhgef16	Rho guanine nucleotide exchange factor (GEF) 16	0.000971478	0.0473397
G. pachycheilus	ENSDARG00000077231	vwf	von Willebrand factor	0.000960633	0.0471981
G. pachycheilus	ENSDARG00000077790	dcaf15	DDB1 and CUL4 associated factor 15	0.000213401	0.0164762
G. pachycheilus	ENSDARG00000077866	nostrin	nitric oxide synthase trafficker	7.96135e-05	0.00802207
G. pachycheilus	ENSDARG00000078221	PLEKHA2	pleckstrin homology domain containing, family A (phosphoinositide binding specific) member 2	2.654e-06	0.000717183
G. pachycheilus	ENSDARG00000078274	TBC1D13	TBC1 domain family, member 13	2.14355e-05	0.00303414
G. pachycheilus	ENSDARG00000078440	ccdc88aa	coiled-coil domain containing 88Aa	8.68385e-05	0.00845331
G. pachycheilus	ENSDARG00000078687	SECISBP2L	SECIS binding protein 2-like	4.211e-06	0.00096342
G. pachycheilus	ENSDARG00000078717	itga8	integrin, alpha 8	3.6e-08	1.64631e-05
G. pachycheilus	ENSDARG00000078899	prp	persistent plexus	0	0
G. pachycheilus	ENSDARG00000078916	chrdl2	chordin-like 2	0.000297931	0.0203586
G. pachycheilus	ENSDARG00000086691	dnajc12	DnaJ (Hsp40) homolog, subfamily C, member 12	0.000136843	0.0116218
G. pachycheilus	ENSDARG00000089262	pbx3a	pre-B-cell leukemia transcription factor 3a	0.000419528	0.0262536
G. pachycheilus	ENSDARG00000089292	LPHN1	latrophilin 1	0.00064711	0.0349734
G. pachycheilus	ENSDARG00000090072	CU462878.1	Uncharacterized protein	4.178e-06	0.00096342
G. pachycheilus	ENSDARG00000091563	snw1	SNW domain containing 1	0.000341355	0.0223006
zebrafish	ENSDARG00000000229	usp49	ubiquitin specific peptidase 49	9.5e-09	1.121e-06
zebrafish	ENSDARG00000002305	me3	malic enzyme 3, NADP(+)-dependent, mitochondrial	2.509e-06	0.000179099
zebrafish	ENSDARG00000003487	nup93	nucleoporin 93	1.4647e-05	0.0007699
zebrafish	ENSDARG00000003750	pfas	phosphoribosylformylglycinamidine synthase	0.000283604	0.00916088
zebrafish	ENSDARG00000004219	SLC6A3	solute carrier family 6 (neurotransmitter transporter), member 3	8.275e-07	6.83515e-05
zebrafish	ENSDARG00000006345	MED17	mediator complex subunit 17	3.9523e-05	0.00179939
zebrafish	ENSDARG00000006729	eif3s6ip	eukaryotic translation initiation factor 3, subunit 6 interacting protein	9.57e-07	7.37783e-05
zebrafish	ENSDARG00000008480	trmt61a	tRNA methyltransferase 61 homolog A (S. cerevisiae)	5.8356e-05	0.00248099
zebrafish	ENSDARG00000008829	chga	chromogranin A	0.00197724	0.0412723
zebrafish	ENSDARG00000009549	ubr4	ubiquitin protein ligase E3 component n-recognin 4	1.1376e-05	0.000614729
zebrafish	ENSDARG00000012592	polr2b	polymerase (RNA) II (DNA directed) polypeptide B	0.00172026	0.0381093
zebrafish	ENSDARG00000013269	sytl4	synaptotagmin-like 4	0.0003202	0.0101169
zebrafish	ENSDARG00000013575	rfx2	regulatory factor X, 2 (influences HLA class II expression)	0.000324872	0.0102087
zebrafish	ENSDARG00000013855	slc12a3	solute carrier family 12 (sodium/chloride transporters), member 3	0.000357028	0.0109224
zebrafish	ENSDARG00000015860	mtmr9	myotubularin related protein 9	4.388e-06	0.000272811
zebrafish	ENSDARG00000016015	ddx54	DEAD (Asp-Glu-Ala-Asp) box polypeptide 54	0.000437996	0.0129871
zebrafish	ENSDARG00000016753	ipo9	importin 9	8.0915e-06	0.000463218
zebrafish	ENSDARG00000016968	tmem214	transmembrane protein 214	3.52255e-05	0.00162939
zebrafish	ENSDARG00000017675	cirh1a	cirrhosis, autosomal recessive 1A (cirhin)	0.00182	0.0392657
zebrafish	ENSDARG00000018020	pepd	peptidase D	5e-10	6.42444e-08
zebrafish	ENSDARG00000018722	MCOLN2	mucolipin 2	3.65e-08	3.98194e-06
zebrafish	ENSDARG00000020781	col4a2	collagen, type IV, alpha 2	5.615e-06	0.000338187
zebrafish	ENSDARG00000022944	ecd	ecdysoneless homolog (Drosophila)	0.00174463	0.0383552
zebrafish	ENSDARG00000024717	selenbp1	selenium binding protein 1	4.5995e-06	0.000282918
zebrafish	ENSDARG00000024748	DST	dystonin	6.81485e-05	0.00285532
zebrafish	ENSDARG00000027172	phactr2	phosphatase and actin regulator 2	4.001e-06	0.000258102
zebrafish	ENSDARG00000028982	pcca	propionyl-Coenzyme A carboxylase, alpha polypeptide	1.67675e-05	0.000865622
zebrafish	ENSDARG00000029296	KIAA2022	KIAA2022	0.000233755	0.00781255
zebrafish	ENSDARG00000029307	C24H18orf8	chromosome 18 open reading frame 8	4.0802e-05	0.00183821
zebrafish	ENSDARG00000030146	inppl1a	inositol polyphosphate phosphatase-like 1a	2.77e-07	2.6256e-05
zebrafish	ENSDARG00000030756	dnmt1	DNA (cytosine-5-)-methyltransferase 1	4.2945e-06	0.0002699
zebrafish	ENSDARG00000031886	ift140	intraflagellar transport 140 homolog (Chlamydomonas)	1.185e-06	9.01536e-05
zebrafish	ENSDARG00000033597	api5	apoptosis inhibitor 5	0.000355153	0.0109224
zebrafish	ENSDARG00000034168	serpini1	serpin peptidase inhibitor, clade I (neuroserpin), member 1	5.095e-06	0.000310098
zebrafish	ENSDARG00000035360	mink1	misshapen-like kinase 1	5.2031e-05	0.0022451
zebrafish	ENSDARG00000035751	ipo7	importin 7	0.00101909	0.0255081
zebrafish	ENSDARG00000036852	DXO	decapping exoribonuclease	7.26355e-05	0.00302143
zebrafish	ENSDARG00000036900	CFI	complement factor I	4.865e-07	4.26203e-05
zebrafish	ENSDARG00000037079	ccdc104	coiled-coil domain containing 104	3.4585e-06	0.000235259
zebrafish	ENSDARG00000037286	DCHS2	dachsous cadherin-related 2	3.4396e-05	0.00160385
zebrafish	ENSDARG00000037358	polr3e	polymerase (RNA) III (DNA directed) polypeptide E	0.000150609	0.00540883
zebrafish	ENSDARG00000038432	actr10	actin-related protein 10 homolog (S. cerevisiae)	9.1951e-05	0.00366663
zebrafish	ENSDARG00000039150	lgmn	legumain	0.0021219	0.0432
zebrafish	ENSDARG00000039960	ST7	suppression of tumorigenicity 7	5e-10	6.42444e-08
zebrafish	ENSDARG00000040126	CABZ01043370.1	Uncharacterized protein	7.755e-07	6.49847e-05
zebrafish	ENSDARG00000040151	esrrb	estrogen-related receptor beta	0.000228339	0.00772081
zebrafish	ENSDARG00000040435	SLC6A11	solute carrier family 6 (neurotransmitter transporter), member 11	6.5785e-06	0.000384211
zebrafish	ENSDARG00000042728	plaa	phospholipase A2-activating protein	5.5e-09	6.62521e-07
zebrafish	ENSDARG00000043260	xylb	xylulokinase homolog (H. influenzae)	6.1575e-06	0.000363292
zebrafish	ENSDARG00000043471	CABZ01117079.1	Uncharacterized protein	1.09065e-05	0.000600585
zebrafish	ENSDARG00000043858	cdk19	cyclin-dependent kinase 19	0.00117273	0.0284905
zebrafish	ENSDARG00000045348	NUP54	nucleoporin 54kDa	1.64e-07	1.6072e-05
zebrafish	ENSDARG00000045519	sfmbt2	Scm-like with four mbt domains 2	1.0629e-05	0.000590932
zebrafish	ENSDARG00000046136	BRPF1	bromodomain and PHD finger containing, 1	3.1505e-06	0.000217031
zebrafish	ENSDARG00000052344	tbl3	transducin (beta)-like 3	1.45e-08	1.6439e-06
zebrafish	ENSDARG00000052723	TMC3	transmembrane channel-like 3	9.7708e-05	0.00381721
zebrafish	ENSDARG00000052897	atxn2	ataxin 2	0.000228114	0.00772081
zebrafish	ENSDARG00000053010	lpcat2	lysophosphatidylcholine acyltransferase 2	0.000149019	0.00538517
zebrafish	ENSDARG00000053183	TSPAN17	tetraspanin 17	7.0125e-06	0.000405463
zebrafish	ENSDARG00000053356	SNX2	sorting nexin 2	1e-09	1.25696e-07
zebrafish	ENSDARG00000053463	poglut1	protein O-glucosyltransferase 1	5.5e-09	6.62521e-07
zebrafish	ENSDARG00000054497	chrna3	cholinergic receptor, nicotinic, alpha 3	3.533e-06	0.000237533
zebrafish	ENSDARG00000056642	hdac9b	histone deacetylase 9b	9.1339e-05	0.00366663
zebrafish	ENSDARG00000057904	nme3	non-metastatic cells 3, protein expressed in	0.000118041	0.0044319
zebrafish	ENSDARG00000058944	SBK2	SH3 domain binding kinase family, member 2	0.000348883	0.0107874
zebrafish	ENSDARG00000059349	HOMER2	homer homolog 2 (Drosophila)	1.075e-07	1.13012e-05
zebrafish	ENSDARG00000059866	cactin	cactin	4.25665e-05	0.00187877
zebrafish	ENSDARG00000060093	dapk1	death-associated protein kinase 1	1.45e-08	1.6439e-06
zebrafish	ENSDARG00000060641	prkaa2	protein kinase, AMP-activated, alpha 2 catalytic subunit	2.288e-06	0.000169605
zebrafish	ENSDARG00000060763	ARMC6	armadillo repeat containing 6	0.000380569	0.0115813
zebrafish	ENSDARG00000061017	spns2	spinster homolog 2 (Drosophila)	8.57e-07	6.97747e-05
zebrafish	ENSDARG00000061051	BRINP3	bone morphogenetic protein/retinoic acid inducible neural-specific 3	0.000329833	0.0102532
zebrafish	ENSDARG00000061951	golgb1	golgi autoantigen, golgin subfamily b, macrogolgin (with transmembrane signal), 1	8.9405e-06	0.000506804
zebrafish	ENSDARG00000062612	dhx37	DEAH (Asp-Glu-Ala-His) box polypeptide 37	0.000152316	0.00543636
zebrafish	ENSDARG00000062794	trim36	tripartite motif-containing 36	0.000230157	0.00773701
zebrafish	ENSDARG00000063371	rasa3	RAS p21 protein activator 3	1.465e-07	1.46045e-05
zebrafish	ENSDARG00000063432	AP3B2	adaptor-related protein complex 3, beta 2 subunit	8.93e-07	6.97747e-05
zebrafish	ENSDARG00000068191	cdh15	cadherin 15, M-cadherin (myotubule)	0.000268438	0.00881881
zebrafish	ENSDARG00000069085	ints2	integrator complex subunit 2	0.000296764	0.00953272
zebrafish	ENSDARG00000070164	ubr2	ubiquitin protein ligase E3 component n-recognin 2	4.13295e-05	0.00183821
zebrafish	ENSDARG00000070174	PLEKHH3	pleckstrin homology domain containing, family H (with MyTH4 domain) member 3	0.000200334	0.00689481
zebrafish	ENSDARG00000071212	lepre1	leucine proline-enriched proteoglycan (leprecan) 1	7.54775e-05	0.00309511
zebrafish	ENSDARG00000073930	WARS	tryptophanyl-tRNA synthetase	2.961e-06	0.000208787
zebrafish	ENSDARG00000074212	SLC5A10	solute carrier family 5 (sodium/sugar cotransporter), member 10	8.815e-07	6.97747e-05
zebrafish	ENSDARG00000074316	itga1	integrin, alpha 1	0.0003182	0.010109
zebrafish	ENSDARG00000074991	CDH19	cadherin 19, type 2	0.000328756	0.0102532
zebrafish	ENSDARG00000075108	tmco3	transmembrane and coiled-coil domains 3	3.153e-06	0.000217031
zebrafish	ENSDARG00000075748	NCKAP1L	NCK-associated protein 1-like	2.3297e-05	0.001144
zebrafish	ENSDARG00000075931	acsl5	acyl-CoA synthetase long-chain family member 5	0.000416291	0.0124715
zebrafish	ENSDARG00000075953	ddx24	DEAD (Asp-Glu-Ala-Asp) box polypeptide 24	0.000131038	0.00476519
zebrafish	ENSDARG00000076779	fam13b	family with sequence similarity 13, member B	1.32265e-05	0.000708108
zebrafish	ENSDARG00000077098	trim65	tripartite motif containing 65	4.10905e-05	0.00183821
zebrafish	ENSDARG00000077270	INCENP	inner centromere protein antigens 135/155kDa	0.000117429	0.0044319
zebrafish	ENSDARG00000077790	dcaf15	DDB1 and CUL4 associated factor 15	0.000153861	0.00545359
zebrafish	ENSDARG00000078008	ATG7	autophagy related 7	4.24e-07	3.83057e-05
zebrafish	ENSDARG00000078215	zfyve20	zinc finger, FYVE domain containing 20	3.01685e-05	0.00144161
zebrafish	ENSDARG00000078274	TBC1D13	TBC1 domain family, member 13	3.775e-07	3.46461e-05
zebrafish	ENSDARG00000078425	oat	ornithine aminotransferase	1.4205e-06	0.000106667
zebrafish	ENSDARG00000078582	myo16	myosin XVI	5.785e-07	4.99237e-05
zebrafish	ENSDARG00000079018	fkbp3	FK506 binding protein 3	1.04345e-05	0.00058575
zebrafish	ENSDARG00000086345	cux2b	cut-like homeobox 2b	0.00233582	0.0462524
zebrafish	ENSDARG00000087466	DNAH9	dynein, axonemal, heavy chain 9	3.3364e-05	0.00158123
zebrafish	ENSDARG00000087815	pop1	processing of precursor 1, ribonuclease P/MRP subunit (S. cerevisiae)	0.000247319	0.00821837
zebrafish	ENSDARG00000088264	snx25	sorting nexin 25	2.3835e-06	0.000174448
zebrafish	ENSDARG00000088857	CABZ01085888.1	Uncharacterized protein	1.12e-07	1.1564e-05
zebrafish	ENSDARG00000089591	WDR77	WD repeat domain 77	0.000175736	0.00612112
zebrafish	ENSDARG00000090078	UTRN	utrophin	3.1e-08	3.44696e-06
zebrafish	ENSDARG00000090203	ORC2	origin recognition complex, subunit 2	6.405e-07	5.44613e-05
zebrafish	ENSDARG00000090668	SETDB2	SET domain, bifurcated 2	9.47855e-05	0.00375377
zebrafish	ENSDARG00000091512	NFRKB	nuclear factor related to kappaB binding protein	4.3e-08	4.60419e-06
zebrafish	ENSDARG00000092134	rad54b	RAD54 homolog B (S. cerevisiae)	3.07e-07	2.86302e-05

## Sheet: Table S8
Table S8. Functional enrichment analyses for FEGs identified in G. pachycheilus and zebrafish.
Lineage	Category	Term	Count	PValue	Genes	Fold Enrichment	Bonferroni	Benjamini	FDR
G. pachycheilus	INTERPRO	IPR012677:Nucleotide-binding, alpha-beta plait	21	0.00085078	ENSDARG00000018618, ENSDARG00000000489, ENSDARG00000059246, ENSDARG00000031346, ENSDARG00000059398, ENSDARG00000039424, ENSDARG00000015824, ENSDARG00000045691, ENSDARG00000053021, ENSDARG00000018574, ENSDARG00000009753, ENSDARG00000061985, ENSDARG00000008032, ENSDARG00000040666, ENSDARG00000002710, ENSDARG00000011564, ENSDARG00000078293, ENSDARG00000060847, ENSDARG00000063731, ENSDARG00000017315,…	2.17061	0.60824	0.60824	1.35204
G. pachycheilus	SP_PIR_KEYWORDS	coiled coil	32	0.00202191	ENSDARG00000015889, ENSDARG00000069208, ENSDARG00000070512, ENSDARG00000016528, ENSDARG00000063445, ENSDARG00000042946, ENSDARG00000002487, ENSDARG00000026804, ENSDARG00000068903, ENSDARG00000071694, ENSDARG00000053439, ENSDARG00000042929, ENSDARG00000000861, ENSDARG00000002663, ENSDARG00000008490, ENSDARG00000019530, ENSDARG00000061761, ENSDARG00000042031, ENSDARG00000043727, ENSDARG00000070433,…	1.72067	0.342269	0.342269	2.51884
G. pachycheilus	INTERPRO	IPR014021:Helicase, superfamily 1 and 2, ATP-binding	14	0.00283695	ENSDARG00000052348, ENSDARG00000032117, ENSDARG00000008904, ENSDARG00000074498, ENSDARG00000079725, ENSDARG00000021945, ENSDARG00000009864, ENSDARG00000061865, ENSDARG00000053439, ENSDARG00000062612, ENSDARG00000061922, ENSDARG00000053946, ENSDARG00000060687, ENSDARG00000037928	2.43532	0.956191	0.790694	4.44202
G. pachycheilus	INTERPRO	IPR001650:DNA/RNA helicase, C-terminal	14	0.00359562	ENSDARG00000052348, ENSDARG00000032117, ENSDARG00000008904, ENSDARG00000074498, ENSDARG00000079725, ENSDARG00000021945, ENSDARG00000009864, ENSDARG00000061865, ENSDARG00000053439, ENSDARG00000062612, ENSDARG00000061922, ENSDARG00000053946, ENSDARG00000060687, ENSDARG00000037928	2.37734	0.981049	0.73339	5.59818
G. pachycheilus	INTERPRO	IPR014001:DEAD-like helicase, N-terminal	14	0.00451084	ENSDARG00000052348, ENSDARG00000032117, ENSDARG00000008904, ENSDARG00000074498, ENSDARG00000079725, ENSDARG00000021945, ENSDARG00000009864, ENSDARG00000061865, ENSDARG00000053439, ENSDARG00000062612, ENSDARG00000061922, ENSDARG00000053946, ENSDARG00000060687, ENSDARG00000037928	2.32205	0.99311	0.711891	6.97547
G. pachycheilus	INTERPRO	IPR000504:RNA recognition motif, RNP-1	19	0.00456332	ENSDARG00000018618, ENSDARG00000059246, ENSDARG00000059398, ENSDARG00000031346, ENSDARG00000039424, ENSDARG00000045691, ENSDARG00000053021, ENSDARG00000018574, ENSDARG00000009753, ENSDARG00000061985, ENSDARG00000008032, ENSDARG00000040666, ENSDARG00000002710, ENSDARG00000011564, ENSDARG00000078293, ENSDARG00000060847, ENSDARG00000063731, ENSDARG00000017315, ENSDARG00000029252	1.99277	0.993498	0.634739	7.05387
G. pachycheilus	GOTERM_MF_FAT	GO:0000166~nucleotide binding	112	0.00492856	ENSDARG00000031346, ENSDARG00000057272, ENSDARG00000028793, ENSDARG00000069525, ENSDARG00000020289, ENSDARG00000074498, ENSDARG00000058719, ENSDARG00000015824, ENSDARG00000020595, ENSDARG00000009753, ENSDARG00000005561, ENSDARG00000070083, ENSDARG00000070606, ENSDARG00000061922, ENSDARG00000016345, ENSDARG00000005941, ENSDARG00000060687, ENSDARG00000011487, ENSDARG00000032117, ENSDARG00000017661,…	1.2369	0.878125	0.878125	6.7182
G. pachycheilus	SMART	SM00490:HELICc	14	0.00511291	ENSDARG00000052348, ENSDARG00000032117, ENSDARG00000008904, ENSDARG00000074498, ENSDARG00000079725, ENSDARG00000021945, ENSDARG00000009864, ENSDARG00000061865, ENSDARG00000053439, ENSDARG00000062612, ENSDARG00000061922, ENSDARG00000053946, ENSDARG00000060687, ENSDARG00000037928	2.26944	0.666119	0.666119	6.28957
G. pachycheilus	SMART	SM00487:DEXDc	14	0.00638457	ENSDARG00000052348, ENSDARG00000032117, ENSDARG00000008904, ENSDARG00000074498, ENSDARG00000079725, ENSDARG00000021945, ENSDARG00000009864, ENSDARG00000061865, ENSDARG00000053439, ENSDARG00000062612, ENSDARG00000061922, ENSDARG00000053946, ENSDARG00000060687, ENSDARG00000037928	2.21666	0.746065	0.496081	7.79625
G. pachycheilus	SMART	SM00360:RRM	19	0.00690444	ENSDARG00000018618, ENSDARG00000059246, ENSDARG00000059398, ENSDARG00000031346, ENSDARG00000039424, ENSDARG00000045691, ENSDARG00000053021, ENSDARG00000018574, ENSDARG00000009753, ENSDARG00000061985, ENSDARG00000008032, ENSDARG00000040666, ENSDARG00000002710, ENSDARG00000011564, ENSDARG00000078293, ENSDARG00000060847, ENSDARG00000063731, ENSDARG00000017315, ENSDARG00000029252	1.90232	0.77297	0.389956	8.40574
G. pachycheilus	INTERPRO	IPR008152:Clathrin adaptor, alpha/beta/gamma-adaptin, appendage, Ig-like subdomain	4	0.00978282	ENSDARG00000020621, ENSDARG00000038537, ENSDARG00000012294, ENSDARG00000035152	7.13201	0.99998	0.835359	14.5493
G. pachycheilus	GOTERM_MF_FAT	GO:0004386~helicase activity	15	0.0106148	ENSDARG00000052348, ENSDARG00000020289, ENSDARG00000032117, ENSDARG00000008904, ENSDARG00000074498, ENSDARG00000079725, ENSDARG00000021945, ENSDARG00000009864, ENSDARG00000061865, ENSDARG00000053439, ENSDARG00000062612, ENSDARG00000061922, ENSDARG00000053946, ENSDARG00000060687, ENSDARG00000037928	2.03095	0.989391	0.897	13.9473
G. pachycheilus	SMART	SM00809:Alpha_adaptinC2	4	0.0110949	ENSDARG00000020621, ENSDARG00000038537, ENSDARG00000012294, ENSDARG00000035152	6.80831	0.908147	0.44948	13.1848
G. pachycheilus	UP_SEQ_FEATURE	domain:RRM	6	0.0183529	ENSDARG00000018618, ENSDARG00000040666, ENSDARG00000078293, ENSDARG00000060847, ENSDARG00000045691, ENSDARG00000017315	3.5092	0.999323	0.999323	22.7248
G. pachycheilus	SP_PIR_KEYWORDS	helicase	11	0.0194976	ENSDARG00000009864, ENSDARG00000061865, ENSDARG00000020289, ENSDARG00000053439, ENSDARG00000061922, ENSDARG00000062612, ENSDARG00000032117, ENSDARG00000079725, ENSDARG00000053946, ENSDARG00000060687, ENSDARG00000021945	2.22584	0.983023	0.869703	21.9785
G. pachycheilus	GOTERM_MF_FAT	GO:0008026~ATP-dependent helicase activity	11	0.0206477	ENSDARG00000009864, ENSDARG00000061865, ENSDARG00000053439, ENSDARG00000074498, ENSDARG00000061922, ENSDARG00000062612, ENSDARG00000032117, ENSDARG00000079725, ENSDARG00000053946, ENSDARG00000021945, ENSDARG00000037928	2.19024	0.999862	0.948319	25.4482
G. pachycheilus	GOTERM_MF_FAT	GO:0070035~purine NTP-dependent helicase activity	11	0.0206477	ENSDARG00000009864, ENSDARG00000061865, ENSDARG00000053439, ENSDARG00000074498, ENSDARG00000061922, ENSDARG00000062612, ENSDARG00000032117, ENSDARG00000079725, ENSDARG00000053946, ENSDARG00000021945, ENSDARG00000037928	2.19024	0.999862	0.948319	25.4482
G. pachycheilus	GOTERM_BP_FAT	GO:0043087~regulation of GTPase activity	7	0.0176819	ENSDARG00000067601, ENSDARG00000075333, ENSDARG00000056346, ENSDARG00000056122, ENSDARG00000000861, ENSDARG00000013667, ENSDARG00000044357	3.30989	1	0.942703	24.8739
G. pachycheilus	KEGG_PATHWAY	dre00190:Oxidative phosphorylation	13	0.025769	ENSDARG00000011175, ENSDARG00000011146, ENSDARG00000037259, ENSDARG00000070824, ENSDARG00000058041, ENSDARG00000028546, ENSDARG00000013333, ENSDARG00000070083, ENSDARG00000007526, ENSDARG00000038075, ENSDARG00000061004, ENSDARG00000069090, ENSDARG00000022315	1.94603	0.94628	0.94628	25.6169
G. pachycheilus	GOTERM_BP_FAT	GO:0006793~phosphorus metabolic process	41	0.0263902	ENSDARG00000032738, ENSDARG00000038754, ENSDARG00000011146, ENSDARG00000013058, ENSDARG00000007923, ENSDARG00000028793, ENSDARG00000007825, ENSDARG00000056089, ENSDARG00000032261, ENSDARG00000028546, ENSDARG00000078864, ENSDARG00000070083, ENSDARG00000056683, ENSDARG00000017037, ENSDARG00000060001, ENSDARG00000020334, ENSDARG00000027046, ENSDARG00000070606, ENSDARG00000076308, ENSDARG00000071694,…	1.36862	1	1	34.8682
G. pachycheilus	GOTERM_BP_FAT	GO:0006796~phosphate metabolic process	41	0.0263902	ENSDARG00000032738, ENSDARG00000038754, ENSDARG00000011146, ENSDARG00000013058, ENSDARG00000007923, ENSDARG00000028793, ENSDARG00000007825, ENSDARG00000056089, ENSDARG00000032261, ENSDARG00000028546, ENSDARG00000078864, ENSDARG00000070083, ENSDARG00000056683, ENSDARG00000017037, ENSDARG00000060001, ENSDARG00000020334, ENSDARG00000027046, ENSDARG00000070606, ENSDARG00000076308, ENSDARG00000071694,…	1.36862	1	1	34.8682
G. pachycheilus	GOTERM_MF_FAT	GO:0008092~cytoskeletal protein binding	11	0.0305194	ENSDARG00000032324, ENSDARG00000042946, ENSDARG00000030490, ENSDARG00000007219, ENSDARG00000016080, ENSDARG00000024933, ENSDARG00000020890, ENSDARG00000016350, ENSDARG00000044345, ENSDARG00000020204, ENSDARG00000028533	2.06856	0.999998	0.963152	35.3562
G. pachycheilus	KEGG_PATHWAY	dre04520:Adherens junction	6	0.031058	ENSDARG00000007219, ENSDARG00000007923, ENSDARG00000028793, ENSDARG00000005941, ENSDARG00000011370, ENSDARG00000044968	3.14359	0.970802	0.829126	30.0682
G. pachycheilus	GOTERM_BP_FAT	GO:0051276~chromosome organization	14	0.0316553	ENSDARG00000062634, ENSDARG00000052348, ENSDARG00000008947, ENSDARG00000029058, ENSDARG00000004280, ENSDARG00000037514, ENSDARG00000074498, ENSDARG00000034195, ENSDARG00000038882, ENSDARG00000034693, ENSDARG00000060847, ENSDARG00000056642, ENSDARG00000018698, ENSDARG00000060687	1.84337	1	1	40.2909
G. pachycheilus	INTERPRO	IPR011545:DNA/RNA helicase, DEAD/DEAH box type, N-terminal	8	0.0328745	ENSDARG00000009864, ENSDARG00000061865, ENSDARG00000053439, ENSDARG00000061922, ENSDARG00000032117, ENSDARG00000079725, ENSDARG00000021945, ENSDARG00000037928	2.4807	1	0.994792	41.4103
G. pachycheilus	KEGG_PATHWAY	dre03040:Spliceosome	14	0.0360694	ENSDARG00000031346, ENSDARG00000007092, ENSDARG00000039424, ENSDARG00000021812, ENSDARG00000041908, ENSDARG00000018574, ENSDARG00000038870, ENSDARG00000021945, ENSDARG00000009753, ENSDARG00000016775, ENSDARG00000004956, ENSDARG00000053439, ENSDARG00000053946, ENSDARG00000007901	1.80159	0.983665	0.746268	34.0604
G. pachycheilus	INTERPRO	IPR003107:RNA-processing protein, HAT helix	4	0.0393273	ENSDARG00000008032, ENSDARG00000007092, ENSDARG00000018904, ENSDARG00000007901	4.75468	1	0.996001	47.3593
G. pachycheilus	INTERPRO	IPR011709:Region of unknown function DUF1605	4	0.0393273	ENSDARG00000061922, ENSDARG00000062612, ENSDARG00000079725, ENSDARG00000053946	4.75468	1	0.996001	47.3593
G. pachycheilus	GOTERM_MF_FAT	GO:0000287~magnesium ion binding	14	0.0394346	ENSDARG00000019326, ENSDARG00000023648, ENSDARG00000013058, ENSDARG00000011312, ENSDARG00000025375, ENSDARG00000042010, ENSDARG00000018178, ENSDARG00000008014, ENSDARG00000026499, ENSDARG00000076308, ENSDARG00000016964, ENSDARG00000075559, ENSDARG00000005786, ENSDARG00000069433	1.78825	1	0.967544	43.2388
G. pachycheilus	INTERPRO	IPR000467:D111/G-patch	5	0.0397591	ENSDARG00000031346, ENSDARG00000030830, ENSDARG00000033418, ENSDARG00000021812, ENSDARG00000055040	3.56601	1	0.993009	47.7364
G. pachycheilus	SMART	SM00386:HAT	4	0.0441764	ENSDARG00000008032, ENSDARG00000007092, ENSDARG00000018904, ENSDARG00000007901	4.53887	0.999937	0.8554	43.5931
G. pachycheilus	SMART	SM00443:G_patch	5	0.0458172	ENSDARG00000031346, ENSDARG00000030830, ENSDARG00000033418, ENSDARG00000021812, ENSDARG00000055040	3.40415	0.999956	0.812273	44.8079
G. pachycheilus	GOTERM_MF_FAT	GO:0005524~ATP binding	66	0.00518653	ENSDARG00000028793, ENSDARG00000020289, ENSDARG00000056089, ENSDARG00000058719, ENSDARG00000074498, ENSDARG00000079725, ENSDARG00000044282, ENSDARG00000078864, ENSDARG00000008239, ENSDARG00000070083, ENSDARG00000022730, ENSDARG00000057987, ENSDARG00000070606, ENSDARG00000061865, ENSDARG00000016775, ENSDARG00000053439, ENSDARG00000016345, ENSDARG00000061922, ENSDARG00000005941, ENSDARG00000060687,…	1.38073	0.890869	0.218183	7.05801
G. pachycheilus	GOTERM_MF_FAT	GO:0042623~ATPase activity, coupled	16	0.0463374	ENSDARG00000011175, ENSDARG00000029058, ENSDARG00000024933, ENSDARG00000032117, ENSDARG00000074498, ENSDARG00000079725, ENSDARG00000034195, ENSDARG00000021945, ENSDARG00000070083, ENSDARG00000009864, ENSDARG00000061865, ENSDARG00000053439, ENSDARG00000062612, ENSDARG00000061922, ENSDARG00000053946, ENSDARG00000037928	1.66642	1	0.965563	48.7181
G. pachycheilus	COG_ONTOLOGY	Cell division and chromosome partitioning	9	0.0508734	ENSDARG00000026811, ENSDARG00000044282, ENSDARG00000022309, ENSDARG00000008184, ENSDARG00000015805, ENSDARG00000060723, ENSDARG00000071694, ENSDARG00000029480, ENSDARG00000058719	2.06682	0.780012	0.780012	35.6516
G. pachycheilus	GOTERM_MF_FAT	GO:0016887~ATPase activity	18	0.0515889	ENSDARG00000007216, ENSDARG00000011175, ENSDARG00000029058, ENSDARG00000024933, ENSDARG00000032117, ENSDARG00000074498, ENSDARG00000079725, ENSDARG00000034195, ENSDARG00000063475, ENSDARG00000021945, ENSDARG00000070083, ENSDARG00000009864, ENSDARG00000061865, ENSDARG00000053439, ENSDARG00000062612, ENSDARG00000061922, ENSDARG00000053946, ENSDARG00000037928	1.58256	1	0.960182	52.5531
G. pachycheilus	GOTERM_BP_FAT	GO:0006325~chromatin organization	11	0.0517193	ENSDARG00000062634, ENSDARG00000008947, ENSDARG00000052348, ENSDARG00000029058, ENSDARG00000034693, ENSDARG00000037514, ENSDARG00000056642, ENSDARG00000060847, ENSDARG00000074498, ENSDARG00000018698, ENSDARG00000060687	1.9076	1	1	57.316
G. pachycheilus	INTERPRO	IPR001862:Membrane attack complex component/perforin/complement C9	3	0.0532384	ENSDARG00000016319, ENSDARG00000039516, ENSDARG00000039517	7.13201	1	0.997578	58.3125
G. pachycheilus	GOTERM_CC_FAT	GO:0008287~protein serine/threonine phosphatase complex	5	0.0542781	ENSDARG00000026499, ENSDARG00000076308, ENSDARG00000027017, ENSDARG00000005786, ENSDARG00000075559	3.22038	0.999994	0.999994	50.7252
G. pachycheilus	GOTERM_CC_FAT	GO:0030131~clathrin adaptor complex	5	0.0542781	ENSDARG00000020621, ENSDARG00000029928, ENSDARG00000038537, ENSDARG00000012294, ENSDARG00000035152	3.22038	0.999994	0.999994	50.7252
G. pachycheilus	GOTERM_CC_FAT	GO:0030119~AP-type membrane coat adaptor complex	5	0.0542781	ENSDARG00000020621, ENSDARG00000029928, ENSDARG00000038537, ENSDARG00000012294, ENSDARG00000035152	3.22038	0.999994	0.999994	50.7252
G. pachycheilus	GOTERM_BP_FAT	GO:0044093~positive regulation of molecular function	5	0.0558893	ENSDARG00000034907, ENSDARG00000035559, ENSDARG00000016350, ENSDARG00000000861, ENSDARG00000054632	3.23188	1	1	60.2276
G. pachycheilus	SP_PIR_KEYWORDS	mitochondrion	14	0.0130024	ENSDARG00000009074, ENSDARG00000041736, ENSDARG00000061761, ENSDARG00000041338, ENSDARG00000035468, ENSDARG00000071468, ENSDARG00000045913, ENSDARG00000033134, ENSDARG00000005561, ENSDARG00000062834, ENSDARG00000077698, ENSDARG00000059759, ENSDARG00000032431, ENSDARG00000042077	2.15126	0.933406	0.320923	15.2076
G. pachycheilus	SMART	SM00457:MACPF	3	0.0579064	ENSDARG00000016319, ENSDARG00000039516, ENSDARG00000039517	6.80831	0.999997	0.838557	53.0429
G. pachycheilus	GOTERM_BP_FAT	GO:0016568~chromatin modification	9	0.0583274	ENSDARG00000062634, ENSDARG00000008947, ENSDARG00000052348, ENSDARG00000029058, ENSDARG00000034693, ENSDARG00000037514, ENSDARG00000056642, ENSDARG00000060847, ENSDARG00000018698	2.06424	1	0.999999	61.8426
G. pachycheilus	GOTERM_BP_FAT	GO:0006915~apoptosis	9	0.0583274	ENSDARG00000033707, ENSDARG00000035559, ENSDARG00000001733, ENSDARG00000078500, ENSDARG00000020895, ENSDARG00000000861, ENSDARG00000009748, ENSDARG00000011312, ENSDARG00000021048	2.06424	1	0.999999	61.8426
G. pachycheilus	GOTERM_BP_FAT	GO:0012501~programmed cell death	9	0.0583274	ENSDARG00000033707, ENSDARG00000035559, ENSDARG00000001733, ENSDARG00000078500, ENSDARG00000020895, ENSDARG00000000861, ENSDARG00000009748, ENSDARG00000011312, ENSDARG00000021048	2.06424	1	0.999999	61.8426
G. pachycheilus	INTERPRO	IPR001715:Calponin-like actin-binding	6	0.0614368	ENSDARG00000030490, ENSDARG00000007219, ENSDARG00000029480, ENSDARG00000060010, ENSDARG00000071442, ENSDARG00000028533	2.6745	1	0.998247	63.7258
G. pachycheilus	GOTERM_BP_FAT	GO:0016337~cell-cell adhesion	6	0.0615748	ENSDARG00000005112, ENSDARG00000075549, ENSDARG00000035660, ENSDARG00000058543, ENSDARG00000055305, ENSDARG00000000861	2.6663	1	0.999993	63.8984
G. pachycheilus	INTERPRO	IPR000222:Protein phosphatase 2C, manganese/magnesium aspartate binding site	4	0.0617965	ENSDARG00000026499, ENSDARG00000076308, ENSDARG00000005786, ENSDARG00000075559	4.07544	1	0.997128	63.9475
G. pachycheilus	INTERPRO	IPR001589:Actinin-type, actin-binding, conserved site	4	0.0617965	ENSDARG00000030490, ENSDARG00000007219, ENSDARG00000016080, ENSDARG00000028533	4.07544	1	0.997128	63.9475
G. pachycheilus	INTERPRO	IPR001932:Protein phosphatase 2C-related	4	0.0617965	ENSDARG00000026499, ENSDARG00000076308, ENSDARG00000005786, ENSDARG00000075559	4.07544	1	0.997128	63.9475
G. pachycheilus	INTERPRO	IPR007502:Helicase-associated region	4	0.0617965	ENSDARG00000061922, ENSDARG00000062612, ENSDARG00000079725, ENSDARG00000053946	4.07544	1	0.997128	63.9475
G. pachycheilus	INTERPRO	IPR015655:Protein phosphatase 2C	4	0.0617965	ENSDARG00000026499, ENSDARG00000076308, ENSDARG00000005786, ENSDARG00000075559	4.07544	1	0.997128	63.9475
G. pachycheilus	INTERPRO	IPR014045:Protein phosphatase 2C, N-terminal	4	0.0617965	ENSDARG00000026499, ENSDARG00000076308, ENSDARG00000005786, ENSDARG00000075559	4.07544	1	0.997128	63.9475
G. pachycheilus	GOTERM_MF_FAT	GO:0005509~calcium ion binding	27	0.0624356	ENSDARG00000016153, ENSDARG00000009939, ENSDARG00000037429, ENSDARG00000054302, ENSDARG00000007869, ENSDARG00000010962, ENSDARG00000024004, ENSDARG00000022763, ENSDARG00000013653, ENSDARG00000005112, ENSDARG00000071694, ENSDARG00000034268, ENSDARG00000075549, ENSDARG00000007219, ENSDARG00000035468, ENSDARG00000076290, ENSDARG00000070454, ENSDARG00000028533, ENSDARG00000037961, ENSDARG00000005023,…	1.39531	1	0.967711	59.6455
G. pachycheilus	UP_SEQ_FEATURE	repeat:LRR 8	4	0.0632163	ENSDARG00000009740, ENSDARG00000043938, ENSDARG00000071491, ENSDARG00000000861	4.01052	1	0.999997	59.7011
G. pachycheilus	KEGG_PATHWAY	dre04150:mTOR signaling pathway	6	0.0684295	ENSDARG00000069640, ENSDARG00000043451, ENSDARG00000060641, ENSDARG00000060596, ENSDARG00000017661, ENSDARG00000033437	2.58884	0.999643	0.862583	55.225
G. pachycheilus	GOTERM_BP_FAT	GO:0006470~protein amino acid dephosphorylation	9	0.0686885	ENSDARG00000032738, ENSDARG00000007923, ENSDARG00000020334, ENSDARG00000026499, ENSDARG00000076308, ENSDARG00000032261, ENSDARG00000005786, ENSDARG00000075559, ENSDARG00000076486	1.99973	1	0.999989	68.0443
G. pachycheilus	GOTERM_BP_FAT	GO:0009100~glycoprotein metabolic process	9	0.0686885	ENSDARG00000062089, ENSDARG00000026811, ENSDARG00000046133, ENSDARG00000057727, ENSDARG00000059323, ENSDARG00000041199, ENSDARG00000054746, ENSDARG00000021899, ENSDARG00000003205	1.99973	1	0.999989	68.0443
G. pachycheilus	SMART	SM00331:PP2C_SIG	4	0.0690917	ENSDARG00000026499, ENSDARG00000076308, ENSDARG00000005786, ENSDARG00000075559	3.89046	1	0.852681	59.6387
G. pachycheilus	SMART	SM00332:PP2Cc	4	0.0690917	ENSDARG00000026499, ENSDARG00000076308, ENSDARG00000005786, ENSDARG00000075559	3.89046	1	0.852681	59.6387
G. pachycheilus	SMART	SM00033:CH	6	0.0718257	ENSDARG00000030490, ENSDARG00000007219, ENSDARG00000029480, ENSDARG00000060010, ENSDARG00000071442, ENSDARG00000028533	2.55312	1	0.830057	61.1154
G. pachycheilus	GOTERM_MF_FAT	GO:0051536~iron-sulfur cluster binding	6	0.073609	ENSDARG00000007216, ENSDARG00000007294, ENSDARG00000077698, ENSDARG00000044925, ENSDARG00000004952, ENSDARG00000028546	2.53868	1	0.973192	65.9119
G. pachycheilus	GOTERM_MF_FAT	GO:0051540~metal cluster binding	6	0.073609	ENSDARG00000007216, ENSDARG00000007294, ENSDARG00000077698, ENSDARG00000044925, ENSDARG00000004952, ENSDARG00000028546	2.53868	1	0.973192	65.9119
G. pachycheilus	SP_PIR_KEYWORDS	differentiation	9	0.0740524	ENSDARG00000033978, ENSDARG00000070955, ENSDARG00000010270, ENSDARG00000019566, ENSDARG00000034907, ENSDARG00000024933, ENSDARG00000020449, ENSDARG00000044345, ENSDARG00000000861	1.97724	1	0.995052	62.0827
G. pachycheilus	GOTERM_BP_FAT	GO:0007010~cytoskeleton organization	10	0.0742673	ENSDARG00000042946, ENSDARG00000020242, ENSDARG00000008433, ENSDARG00000024933, ENSDARG00000004280, ENSDARG00000031796, ENSDARG00000071694, ENSDARG00000016350, ENSDARG00000044345, ENSDARG00000068210	1.87109	1	0.99998	70.9788
G. pachycheilus	GOTERM_CC_FAT	GO:0030118~clathrin coat	5	0.0752712	ENSDARG00000020621, ENSDARG00000029928, ENSDARG00000038537, ENSDARG00000012294, ENSDARG00000035152	2.92762	1	0.999778	62.9332
G. pachycheilus	SP_PIR_KEYWORDS	developmental protein	22	0.0767706	ENSDARG00000033978, ENSDARG00000070955, ENSDARG00000027109, ENSDARG00000024933, ENSDARG00000037429, ENSDARG00000037062, ENSDARG00000070433, ENSDARG00000006615, ENSDARG00000070929, ENSDARG00000018383, ENSDARG00000017696, ENSDARG00000016300, ENSDARG00000010270, ENSDARG00000034907, ENSDARG00000018492, ENSDARG00000019566, ENSDARG00000009864, ENSDARG00000040666, ENSDARG00000006911, ENSDARG00000044345,…	1.43359	1	0.983976	63.4621
G. pachycheilus	GOTERM_BP_FAT	GO:0000226~microtubule cytoskeleton organization	6	0.0775984	ENSDARG00000042946, ENSDARG00000024933, ENSDARG00000004280, ENSDARG00000071694, ENSDARG00000044345, ENSDARG00000068210	2.50946	1	0.999958	72.6084
G. pachycheilus	SP_PIR_KEYWORDS	ribosomal protein	16	0.0789174	ENSDARG00000042864, ENSDARG00000039719, ENSDARG00000041338, ENSDARG00000041811, ENSDARG00000071468, ENSDARG00000045913, ENSDARG00000024465, ENSDARG00000077291, ENSDARG00000051783, ENSDARG00000011885, ENSDARG00000041570, ENSDARG00000057805, ENSDARG00000042077, ENSDARG00000035167, ENSDARG00000033437, ENSDARG00000025850	1.55732	1	0.966737	64.5187
G. pachycheilus	KEGG_PATHWAY	dre04912:GnRH signaling pathway	7	0.0795642	ENSDARG00000060506, ENSDARG00000011487, ENSDARG00000011909, ENSDARG00000007825, ENSDARG00000070454, ENSDARG00000053617, ENSDARG00000024004	2.23241	0.999907	0.843881	60.9305
G. pachycheilus	GOTERM_BP_FAT	GO:0008219~cell death	9	0.0801101	ENSDARG00000033707, ENSDARG00000035559, ENSDARG00000001733, ENSDARG00000078500, ENSDARG00000020895, ENSDARG00000000861, ENSDARG00000009748, ENSDARG00000011312, ENSDARG00000021048	1.93913	1	0.999915	73.78
G. pachycheilus	GOTERM_BP_FAT	GO:0016265~death	9	0.0801101	ENSDARG00000033707, ENSDARG00000035559, ENSDARG00000001733, ENSDARG00000078500, ENSDARG00000020895, ENSDARG00000000861, ENSDARG00000009748, ENSDARG00000011312, ENSDARG00000021048	1.93913	1	0.999915	73.78
G. pachycheilus	GOTERM_BP_FAT	GO:0051336~regulation of hydrolase activity	8	0.0859595	ENSDARG00000067601, ENSDARG00000075333, ENSDARG00000056346, ENSDARG00000056122, ENSDARG00000035559, ENSDARG00000000861, ENSDARG00000013667, ENSDARG00000044357	2.03147	1	0.999896	76.3288
G. pachycheilus	INTERPRO	IPR006073:GTP1/OBG	4	0.0888647	ENSDARG00000006642, ENSDARG00000006219, ENSDARG00000053225, ENSDARG00000020595	3.56601	1	0.999622	77.4269
G. pachycheilus	INTERPRO	IPR001763:Rhodanese-like	4	0.0888647	ENSDARG00000032738, ENSDARG00000008239, ENSDARG00000013667, ENSDARG00000044357	3.56601	1	0.999622	77.4269
G. pachycheilus	GOTERM_BP_FAT	GO:0055123~digestive system development	4	0.0891201	ENSDARG00000007217, ENSDARG00000006615, ENSDARG00000053493, ENSDARG00000017696	3.55507	1	0.999838	77.6075
G. pachycheilus	GOTERM_CC_FAT	GO:0043228~non-membrane-bounded organelle	53	0.0907409	ENSDARG00000063194, ENSDARG00000039719, ENSDARG00000058319, ENSDARG00000071468, ENSDARG00000044402, ENSDARG00000058719, ENSDARG00000074498, ENSDARG00000026767, ENSDARG00000042946, ENSDARG00000044282, ENSDARG00000068903, ENSDARG00000011885, ENSDARG00000060687, ENSDARG00000017355, ENSDARG00000041338, ENSDARG00000042864, ENSDARG00000004280, ENSDARG00000038882, ENSDARG00000061505, ENSDARG00000077291,…	1.19357	1	0.998905	70.0729
G. pachycheilus	GOTERM_CC_FAT	GO:0043232~intracellular non-membrane-bounded organelle	53	0.0907409	ENSDARG00000063194, ENSDARG00000039719, ENSDARG00000058319, ENSDARG00000071468, ENSDARG00000044402, ENSDARG00000058719, ENSDARG00000074498, ENSDARG00000026767, ENSDARG00000042946, ENSDARG00000044282, ENSDARG00000068903, ENSDARG00000011885, ENSDARG00000060687, ENSDARG00000017355, ENSDARG00000041338, ENSDARG00000042864, ENSDARG00000004280, ENSDARG00000038882, ENSDARG00000061505, ENSDARG00000077291,…	1.19357	1	0.998905	70.0729
G. pachycheilus	GOTERM_BP_FAT	GO:0008361~regulation of cell size	6	0.0956364	ENSDARG00000024933, ENSDARG00000035559, ENSDARG00000044345, ENSDARG00000007172, ENSDARG00000034268, ENSDARG00000075730	2.37005	1	0.999829	80.042
G. pachycheilus	INTERPRO	IPR003395:RecF/RecN/SMC protein, N-terminal	3	0.096694	ENSDARG00000044282, ENSDARG00000058719, ENSDARG00000038882	5.34901	1	0.999664	80.3371
G. pachycheilus	GOTERM_BP_FAT	GO:0043523~regulation of neuron apoptosis	3	0.0969473	ENSDARG00000025220, ENSDARG00000056683, ENSDARG00000035559	5.33261	1	0.999718	80.5008
G. pachycheilus	SMART	SM00450:RHOD	4	0.0988985	ENSDARG00000032738, ENSDARG00000008239, ENSDARG00000013667, ENSDARG00000044357	3.40415	1	0.892314	73.2786
zebrafish	SP_PIR_KEYWORDS	ribosomal protein	17	0.000284112	ENSDARG00000039719, ENSDARG00000041338, ENSDARG00000025073, ENSDARG00000043554, ENSDARG00000075325, ENSDARG00000024465, ENSDARG00000060798, ENSDARG00000013012, ENSDARG00000045091, ENSDARG00000062209, ENSDARG00000037350, ENSDARG00000075677, ENSDARG00000011885, ENSDARG00000041570, ENSDARG00000057805, ENSDARG00000042077, ENSDARG00000035167	2.73713	0.0422717	0.0422717	0.339524
zebrafish	GOTERM_BP_FAT	GO:0006412~translation	22	0.000367534	ENSDARG00000041338, ENSDARG00000025073, ENSDARG00000060748, ENSDARG00000075325, ENSDARG00000071240, ENSDARG00000034174, ENSDARG00000024465, ENSDARG00000060798, ENSDARG00000013012, ENSDARG00000045091, ENSDARG00000061505, ENSDARG00000062209, ENSDARG00000060005, ENSDARG00000005561, ENSDARG00000037350, ENSDARG00000075677, ENSDARG00000039649, ENSDARG00000011885, ENSDARG00000037309, ENSDARG00000042077,…	2.28457	0.213984	0.213984	0.547927
zebrafish	GOTERM_CC_FAT	GO:0005840~ribosome	19	0.00227875	ENSDARG00000039719, ENSDARG00000041338, ENSDARG00000025073, ENSDARG00000043554, ENSDARG00000075325, ENSDARG00000024465, ENSDARG00000060798, ENSDARG00000013012, ENSDARG00000045091, ENSDARG00000061505, ENSDARG00000062209, ENSDARG00000037350, ENSDARG00000075677, ENSDARG00000011885, ENSDARG00000078500, ENSDARG00000041570, ENSDARG00000057805, ENSDARG00000042077, ENSDARG00000035167	2.09688	0.242949	0.242949	2.59247
zebrafish	GOTERM_CC_FAT	GO:0030529~ribonucleoprotein complex	24	0.00258684	ENSDARG00000039719, ENSDARG00000041338, ENSDARG00000025073, ENSDARG00000043554, ENSDARG00000075325, ENSDARG00000014139, ENSDARG00000024465, ENSDARG00000060798, ENSDARG00000039958, ENSDARG00000013012, ENSDARG00000045091, ENSDARG00000061505, ENSDARG00000062209, ENSDARG00000037350, ENSDARG00000075677, ENSDARG00000011885, ENSDARG00000078500, ENSDARG00000041570, ENSDARG00000069287, ENSDARG00000057805,…	1.85804	0.270943	0.146151	2.93823
zebrafish	GOTERM_MF_FAT	GO:0003735~structural constituent of ribosome	14	0.00515269	ENSDARG00000041338, ENSDARG00000025073, ENSDARG00000075325, ENSDARG00000024465, ENSDARG00000060798, ENSDARG00000013012, ENSDARG00000045091, ENSDARG00000061505, ENSDARG00000062209, ENSDARG00000037350, ENSDARG00000075677, ENSDARG00000011885, ENSDARG00000042077, ENSDARG00000035167	2.34544	0.797354	0.797354	6.69949
zebrafish	UP_SEQ_FEATURE	transmembrane region	30	0.0188606	ENSDARG00000076376, ENSDARG00000057727, ENSDARG00000069301, ENSDARG00000039960, ENSDARG00000015540, ENSDARG00000070643, ENSDARG00000015717, ENSDARG00000046133, ENSDARG00000018846, ENSDARG00000026804, ENSDARG00000058115, ENSDARG00000032431, ENSDARG00000008568, ENSDARG00000071491, ENSDARG00000010793, ENSDARG00000045416, ENSDARG00000056121, ENSDARG00000058257, ENSDARG00000031632, ENSDARG00000035763,…	1.46204	0.991597	0.991597	21.926
zebrafish	SMART	SM00591:RWD	3	0.0216558	ENSDARG00000055426, ENSDARG00000068256, ENSDARG00000015930	11.8389	0.943192	0.943192	22.5324
zebrafish	GOTERM_MF_FAT	GO:0005198~structural molecule activity	16	0.0230668	ENSDARG00000041338, ENSDARG00000025073, ENSDARG00000075325, ENSDARG00000024465, ENSDARG00000060798, ENSDARG00000013012, ENSDARG00000055009, ENSDARG00000045091, ENSDARG00000061505, ENSDARG00000062209, ENSDARG00000037350, ENSDARG00000075677, ENSDARG00000011885, ENSDARG00000042077, ENSDARG00000035167, ENSDARG00000020781	1.84139	0.999262	0.972828	26.8939
zebrafish	GOTERM_BP_FAT	GO:0008652~cellular amino acid biosynthetic process	4	0.0252462	ENSDARG00000016375, ENSDARG00000015236, ENSDARG00000039134, ENSDARG00000000540	5.86141	1	0.999769	31.7632
zebrafish	GOTERM_BP_FAT	GO:0046394~carboxylic acid biosynthetic process	6	0.0254322	ENSDARG00000016375, ENSDARG00000015236, ENSDARG00000004979, ENSDARG00000039134, ENSDARG00000000540, ENSDARG00000068415	3.44039	1	0.996392	31.9575
zebrafish	GOTERM_BP_FAT	GO:0016053~organic acid biosynthetic process	6	0.0254322	ENSDARG00000016375, ENSDARG00000015236, ENSDARG00000004979, ENSDARG00000039134, ENSDARG00000000540, ENSDARG00000068415	3.44039	1	0.996392	31.9575
zebrafish	SMART	SM00409:IG	7	0.0288023	ENSDARG00000058115, ENSDARG00000061365, ENSDARG00000079620, ENSDARG00000062359, ENSDARG00000043309, ENSDARG00000011615, ENSDARG00000015717	2.9078	0.978258	0.852548	28.8804
zebrafish	GOTERM_MF_FAT	GO:0005484~SNAP receptor activity	3	0.0304952	ENSDARG00000052518, ENSDARG00000069208, ENSDARG00000035763	9.92625	0.99993	0.958824	34.0132
zebrafish	GOTERM_CC_FAT	GO:0031227~intrinsic to endoplasmic reticulum membrane	4	0.0334636	ENSDARG00000056121, ENSDARG00000063191, ENSDARG00000022744, ENSDARG00000041199	5.18702	0.984274	0.749462	32.4217
zebrafish	INTERPRO	IPR003395:RecF/RecN/SMC protein, N-terminal	3	0.0336521	ENSDARG00000044282, ENSDARG00000058719, ENSDARG00000038882	9.45044	1	1	40.3351
zebrafish	INTERPRO	IPR002885:Pentatricopeptide repeat	3	0.0336521	ENSDARG00000043970, ENSDARG00000035391, ENSDARG00000061658	9.45044	1	1	40.3351
zebrafish	INTERPRO	IPR006575:RWD	3	0.0336521	ENSDARG00000055426, ENSDARG00000068256, ENSDARG00000015930	9.45044	1	1	40.3351
zebrafish	INTERPRO	IPR006012:Syntaxin/epimorphin, conserved site	3	0.0336521	ENSDARG00000052518, ENSDARG00000069208, ENSDARG00000035763	9.45044	1	1	40.3351
zebrafish	GOTERM_CC_FAT	GO:0043232~intracellular non-membrane-bounded organelle	37	0.0354581	ENSDARG00000039719, ENSDARG00000025073, ENSDARG00000058319, ENSDARG00000044402, ENSDARG00000060798, ENSDARG00000058719, ENSDARG00000068210, ENSDARG00000013012, ENSDARG00000026767, ENSDARG00000045091, ENSDARG00000044282, ENSDARG00000002487, ENSDARG00000029014, ENSDARG00000037350, ENSDARG00000008502, ENSDARG00000011885, ENSDARG00000071694, ENSDARG00000060687, ENSDARG00000017355, ENSDARG00000041338,…	1.3421	0.987777	0.667499	34.01
zebrafish	GOTERM_CC_FAT	GO:0043228~non-membrane-bounded organelle	37	0.0354581	ENSDARG00000039719, ENSDARG00000025073, ENSDARG00000058319, ENSDARG00000044402, ENSDARG00000060798, ENSDARG00000058719, ENSDARG00000068210, ENSDARG00000013012, ENSDARG00000026767, ENSDARG00000045091, ENSDARG00000044282, ENSDARG00000002487, ENSDARG00000029014, ENSDARG00000037350, ENSDARG00000008502, ENSDARG00000011885, ENSDARG00000071694, ENSDARG00000060687, ENSDARG00000017355, ENSDARG00000041338,…	1.3421	0.987777	0.667499	34.01
zebrafish	SP_PIR_KEYWORDS	membrane	46	0.0472784	ENSDARG00000075525, ENSDARG00000056615, ENSDARG00000076376, ENSDARG00000069301, ENSDARG00000057727, ENSDARG00000039960, ENSDARG00000015540, ENSDARG00000068233, ENSDARG00000070643, ENSDARG00000053183, ENSDARG00000015717, ENSDARG00000046133, ENSDARG00000018846, ENSDARG00000013653, ENSDARG00000026804, ENSDARG00000058115, ENSDARG00000032431, ENSDARG00000008568, ENSDARG00000042874, ENSDARG00000071491,…	1.28594	0.999365	0.974799	43.9928
zebrafish	KEGG_PATHWAY	dre00250:Alanine, aspartate and glutamate metabolism	4	0.0477177	ENSDARG00000016375, ENSDARG00000041895, ENSDARG00000039093, ENSDARG00000056804	4.65033	0.988871	0.988871	41.3836
zebrafish	GOTERM_BP_FAT	GO:0009067~aspartate family amino acid biosynthetic process	3	0.0486047	ENSDARG00000016375, ENSDARG00000039134, ENSDARG00000000540	7.9129	1	0.999714	52.5131
zebrafish	SMART	SM00408:IGc2	6	0.064627	ENSDARG00000058115, ENSDARG00000061365, ENSDARG00000040198, ENSDARG00000043309, ENSDARG00000011615, ENSDARG00000015717	2.70603	0.999842	0.945924	54.1179
zebrafish	SP_PIR_KEYWORDS	ubiquinone	5	0.0654215	ENSDARG00000006290, ENSDARG00000041314, ENSDARG00000015385, ENSDARG00000070824, ENSDARG00000028889	3.17991	0.999966	0.967551	55.5062
zebrafish	SMART	SM00729:Elp3	3	0.0669119	ENSDARG00000077698, ENSDARG00000044925, ENSDARG00000022122	6.76508	0.999885	0.896494	55.408
zebrafish	GOTERM_MF_FAT	GO:0019843~rRNA binding	3	0.0689686	ENSDARG00000037350, ENSDARG00000075325, ENSDARG00000069287	6.6175	1	0.995996	61.6822
zebrafish	INTERPRO	IPR003599:Immunoglobulin subtype	7	0.0753445	ENSDARG00000058115, ENSDARG00000061365, ENSDARG00000079620, ENSDARG00000062359, ENSDARG00000043309, ENSDARG00000011615, ENSDARG00000015717	2.32116	1	1	69.3267
zebrafish	GOTERM_MF_FAT	GO:0016791~phosphatase activity	9	0.0770514	ENSDARG00000015546, ENSDARG00000071437, ENSDARG00000058675, ENSDARG00000058597, ENSDARG00000075143, ENSDARG00000076308, ENSDARG00000040064, ENSDARG00000063667, ENSDARG00000005786	1.98525	1	0.992954	65.9145
zebrafish	GOTERM_BP_FAT	GO:0044271~nitrogen compound biosynthetic process	11	0.079902	ENSDARG00000016375, ENSDARG00000015236, ENSDARG00000008239, ENSDARG00000027491, ENSDARG00000077698, ENSDARG00000041895, ENSDARG00000039134, ENSDARG00000036524, ENSDARG00000000540, ENSDARG00000044339, ENSDARG00000051855	1.79099	1	0.999982	71.1963
zebrafish	SMART	SM00326:SH3	7	0.0832649	ENSDARG00000008366, ENSDARG00000020131, ENSDARG00000012729, ENSDARG00000028699, ENSDARG00000038442, ENSDARG00000028533, ENSDARG00000069433	2.25503	0.999989	0.897485	63.7163
zebrafish	SP_PIR_KEYWORDS	transferase	29	0.0846484	ENSDARG00000057727, ENSDARG00000004687, ENSDARG00000043309, ENSDARG00000018006, ENSDARG00000015717, ENSDARG00000046133, ENSDARG00000018846, ENSDARG00000008239, ENSDARG00000041895, ENSDARG00000058115, ENSDARG00000039134, ENSDARG00000013082, ENSDARG00000051756, ENSDARG00000044514, ENSDARG00000058613, ENSDARG00000041199, ENSDARG00000031632, ENSDARG00000036345, ENSDARG00000004537, ENSDARG00000003751,…	1.33648	0.999999	0.965299	65.3067
zebrafish	GOTERM_CC_FAT	GO:0033279~ribosomal subunit	5	0.0850886	ENSDARG00000041338, ENSDARG00000078500, ENSDARG00000060798, ENSDARG00000042077, ENSDARG00000045091	2.88168	0.999981	0.885805	64.0805
zebrafish	SP_PIR_KEYWORDS	ribonucleoprotein	10	0.0859849	ENSDARG00000062209, ENSDARG00000041338, ENSDARG00000025073, ENSDARG00000075325, ENSDARG00000069287, ENSDARG00000060798, ENSDARG00000039958, ENSDARG00000042077, ENSDARG00000013012, ENSDARG00000045091	1.84342	0.999999	0.93499	65.9082
zebrafish	SP_PIR_KEYWORDS	transit peptide	7	0.0876239	ENSDARG00000005561, ENSDARG00000041338, ENSDARG00000077698, ENSDARG00000042077, ENSDARG00000077728, ENSDARG00000018944, ENSDARG00000045091	2.22593	0.999999	0.902035	66.6327
zebrafish	SP_PIR_KEYWORDS	coiled coil	17	0.0884386	ENSDARG00000028058, ENSDARG00000042031, ENSDARG00000057080, ENSDARG00000069208, ENSDARG00000043727, ENSDARG00000035763, ENSDARG00000027853, ENSDARG00000006621, ENSDARG00000052518, ENSDARG00000002487, ENSDARG00000026804, ENSDARG00000059846, ENSDARG00000071694, ENSDARG00000040338, ENSDARG00000008490, ENSDARG00000017315, ENSDARG00000043886	1.51212	0.999999	0.8661	66.9876
zebrafish	GOTERM_CC_FAT	GO:0005730~nucleolus	8	0.0889025	ENSDARG00000002487, ENSDARG00000008502, ENSDARG00000045565, ENSDARG00000040300, ENSDARG00000015676, ENSDARG00000044402, ENSDARG00000026767, ENSDARG00000006621	2.0242	0.999988	0.849402	65.7672
zebrafish	GOTERM_MF_FAT	GO:0003995~acyl-CoA dehydrogenase activity	3	0.0918837	ENSDARG00000055620, ENSDARG00000038900, ENSDARG00000076780	5.67214	1	0.993013	72.5765
zebrafish	GOTERM_MF_FAT	GO:0016884~carbon-nitrogen ligase activity, with glutamine as amido-N-donor	3	0.0918837	ENSDARG00000016375, ENSDARG00000037309, ENSDARG00000000540	5.67214	1	0.993013	72.5765
zebrafish	GOTERM_MF_FAT	GO:0003723~RNA binding	15	0.0957027	ENSDARG00000075325, ENSDARG00000002303, ENSDARG00000014139, ENSDARG00000061040, ENSDARG00000006621, ENSDARG00000062209, ENSDARG00000037350, ENSDARG00000008502, ENSDARG00000069287, ENSDARG00000055040, ENSDARG00000042077, ENSDARG00000031774, ENSDARG00000009830, ENSDARG00000017315, ENSDARG00000029252	1.55098	1	0.988212	74.0847
zebrafish	GOTERM_BP_FAT	GO:0022613~ribonucleoprotein complex biogenesis	6	0.0979237	ENSDARG00000003941, ENSDARG00000008032, ENSDARG00000040300, ENSDARG00000007744, ENSDARG00000039958, ENSDARG00000054154	2.39785	1	0.999987	78.5688
zebrafish	SP_PIR_KEYWORDS	transmembrane	45	0.0984451	ENSDARG00000075525, ENSDARG00000056615, ENSDARG00000076376, ENSDARG00000069301, ENSDARG00000057727, ENSDARG00000039960, ENSDARG00000015540, ENSDARG00000035552, ENSDARG00000068233, ENSDARG00000070643, ENSDARG00000053183, ENSDARG00000015717, ENSDARG00000062362, ENSDARG00000046133, ENSDARG00000018846, ENSDARG00000013653, ENSDARG00000026804, ENSDARG00000058115, ENSDARG00000032431, ENSDARG00000008568,…	1.22304	1	0.860411	71.0732
zebrafish	GOTERM_MF_FAT	GO:0000287~magnesium ion binding	8	0.0986886	ENSDARG00000015546, ENSDARG00000013058, ENSDARG00000058597, ENSDARG00000076308, ENSDARG00000036524, ENSDARG00000005786, ENSDARG00000042010, ENSDARG00000069433	1.99774	1	0.981926	75.2101

## Sheet: Table S9
Table S9. Functional enrichment analyses for PSGs identified in G. pachycheilus and zebrafish.
Lineage	Category	Term	Count	PValue	Genes	Fold Enrichment	Bonferroni	Benjamini	FDR
G. pachycheilus	SP_PIR_KEYWORDS	collagen	5	0.00033543	ENSDARG00000054753, ENSDARG00000052061, ENSDARG00000060893, ENSDARG00000052063, ENSDARG00000024492	13.8878	0.0212423	0.0212423	0.340241
G. pachycheilus	INTERPRO	IPR000742:EGF-like, type 3	5	0.00142756	ENSDARG00000024829, ENSDARG00000062245, ENSDARG00000062686, ENSDARG00000052739, ENSDARG00000076484	9.81826	0.267601	0.267601	1.79944
G. pachycheilus	INTERPRO	IPR013032:EGF-like region, conserved site	6	0.00164887	ENSDARG00000024829, ENSDARG00000062245, ENSDARG00000078916, ENSDARG00000062686, ENSDARG00000052739, ENSDARG00000076484	6.76369	0.302149	0.164625	2.07571
G. pachycheilus	INTERPRO	IPR008160:Collagen triple helix repeat	4	0.00195913	ENSDARG00000054753, ENSDARG00000060893, ENSDARG00000052063, ENSDARG00000024492	15.2183	0.347868	0.132815	2.46182
G. pachycheilus	INTERPRO	IPR006210:EGF-like	5	0.0022626	ENSDARG00000024829, ENSDARG00000062245, ENSDARG00000062686, ENSDARG00000052739, ENSDARG00000076484	8.69618	0.3897	0.116135	2.83812
G. pachycheilus	INTERPRO	IPR006209:EGF	4	0.00278923	ENSDARG00000024829, ENSDARG00000062245, ENSDARG00000052739, ENSDARG00000076484	13.5274	0.456052	0.114657	3.48798
G. pachycheilus	SMART	SM00181:EGF	5	0.00438475	ENSDARG00000024829, ENSDARG00000062245, ENSDARG00000062686, ENSDARG00000052739, ENSDARG00000076484	7.07973	0.221573	0.221573	4.2623
G. pachycheilus	SP_PIR_KEYWORDS	egf-like domain	4	0.0149649	ENSDARG00000024829, ENSDARG00000062245, ENSDARG00000052739, ENSDARG00000076484	7.4068	0.619015	0.38276	14.2023
G. pachycheilus	INTERPRO	IPR013111:EGF, extracellular	3	0.0207537	ENSDARG00000024829, ENSDARG00000062686, ENSDARG00000076484	13.0443	0.989662	0.533262	23.3997
G. pachycheilus	KEGG_PATHWAY	dre04510:Focal adhesion	4	0.0372832	ENSDARG00000053865, ENSDARG00000024829, ENSDARG00000052061, ENSDARG00000052739	5.0194	0.667755	0.667755	27.4444
G. pachycheilus	KEGG_PATHWAY	dre04512:ECM-receptor interaction	3	0.0533999	ENSDARG00000053865, ENSDARG00000024829, ENSDARG00000052061	7.5291	0.796376	0.548752	37.0836
G. pachycheilus	INTERPRO	IPR001442:Type 4 procollagen, C-terminal repeat	2	0.0632493	ENSDARG00000052061, ENSDARG00000052063	30.4366	0.999999	0.869295	56.4165
G. pachycheilus	GOTERM_CC_FAT	GO:0005581~collagen	2	0.0645865	ENSDARG00000052061, ENSDARG00000052063	28.6105	0.970947	0.970947	47.8689
G. pachycheilus	GOTERM_CC_FAT	GO:0005578~proteinaceous extracellular matrix	3	0.0686673	ENSDARG00000052061, ENSDARG00000040893, ENSDARG00000052063	6.50239	0.976956	0.848198	50.0459
G. pachycheilus	GOTERM_CC_FAT	GO:0031012~extracellular matrix	3	0.0686673	ENSDARG00000052061, ENSDARG00000040893, ENSDARG00000052063	6.50239	0.976956	0.848198	50.0459
G. pachycheilus	SMART	SM00111:C4	2	0.0765884	ENSDARG00000052061, ENSDARG00000052063	24.7791	0.989345	0.896779	54.6067
G. pachycheilus	INTERPRO	IPR008957:Fibronectin, type III-like fold	3	0.0890198	ENSDARG00000024829, ENSDARG00000071437, ENSDARG00000019945	5.89096	1	0.921183	69.4275
G. pachycheilus	INTERPRO	IPR003961:Fibronectin, type III	3	0.0939929	ENSDARG00000024829, ENSDARG00000071437, ENSDARG00000019945	5.70687	1	0.908455	71.4824
G. pachycheilus	SP_PIR_KEYWORDS	receptor	7	0.0974377	ENSDARG00000042081, ENSDARG00000071437, ENSDARG00000019945, ENSDARG00000032131, ENSDARG00000017929, ENSDARG00000031768, ENSDARG00000078717	2.13658	0.998586	0.887752	64.7068
G. pachycheilus	GOTERM_MF_FAT	GO:0005201~extracellular matrix structural constituent	2	0.0999329	ENSDARG00000052061, ENSDARG00000052063	18.773	0.999999	0.999999	70.6072
PSGs (without FDR adjusted)	GO:0001944	vasculature development	6	0.000948	ENSDARG00000076247, ENSDARG00000070165, ENSDARG00000061017, ENSDARG00000038428, ENSDARG00000077866, ENSDARG00000042690	4.69	NA	NA	1
PSGs (without FDR adjusted)	GO:0031545	peptidyl-proline 4-dioxygenase activity	4	0.000242	ENSDARG00000010085, ENSDARG00000058445, ENSDARG00000018263, ENSDARG00000034058	9.39	NA	NA	0.51
zebrafish	GOTERM_CC_FAT	GO:0005643~nuclear pore	3	0.0293805	ENSDARG00000035751, ENSDARG00000016753, ENSDARG00000003487	10.2955	0.753791	0.753791	24.6664
zebrafish	GOTERM_CC_FAT	GO:0046930~pore complex	3	0.0293805	ENSDARG00000035751, ENSDARG00000016753, ENSDARG00000003487	10.2955	0.753791	0.753791	24.6664
zebrafish	GOTERM_CC_FAT	GO:0005635~nuclear envelope	3	0.0490571	ENSDARG00000035751, ENSDARG00000016753, ENSDARG00000003487	7.81034	0.905972	0.69336	37.9836
zebrafish	GOTERM_BP_FAT	GO:0045184~establishment of protein localization	6	0.0502895	ENSDARG00000035751, ENSDARG00000013269, ENSDARG00000016753, ENSDARG00000024717, ENSDARG00000003487, ENSDARG00000053356	2.85897	0.999932	0.999932	47.2199
zebrafish	GOTERM_BP_FAT	GO:0015031~protein transport	6	0.0502895	ENSDARG00000035751, ENSDARG00000013269, ENSDARG00000016753, ENSDARG00000024717, ENSDARG00000003487, ENSDARG00000053356	2.85897	0.999932	0.999932	47.2199
zebrafish	GOTERM_MF_FAT	GO:0008565~protein transporter activity	3	0.0525401	ENSDARG00000035751, ENSDARG00000016753, ENSDARG00000053356	7.83136	0.998887	0.998887	46.4747
zebrafish	GOTERM_BP_FAT	GO:0008104~protein localization	6	0.0574238	ENSDARG00000035751, ENSDARG00000013269, ENSDARG00000016753, ENSDARG00000024717, ENSDARG00000003487, ENSDARG00000053356	2.75463	0.999983	0.995913	51.9258
zebrafish	GOTERM_BP_FAT	GO:0006886~intracellular protein transport	4	0.0923292	ENSDARG00000035751, ENSDARG00000013269, ENSDARG00000016753, ENSDARG00000053356	3.59414	1	0.997536	69.8737
zebrafish	INTERPRO	IPR001494:Importin-beta, N-terminal	2	0.0947737	ENSDARG00000035751, ENSDARG00000016753	19.9171	1	1	70.0642
zebrafish	GOTERM_BP_FAT	GO:0034613~cellular protein localization	4	0.0985206	ENSDARG00000035751, ENSDARG00000013269, ENSDARG00000016753, ENSDARG00000053356	3.4943	1	0.991956	72.3222
